# Supplementary material for: Prediction of Prefecture-Level Subjective Well-Being in Japan by Using Google Trends and Socioeconomic Data: Machine Learning Model Development and Validation Study
Source: JMIR Form Res. 2026 Mar 20;10:e88696. doi: 10.2196/88696 (PMC13049395; doi:10.2196/88696)
Supplement: Multimedia Appendix 3 [file formative_v10i1e88696_app3.zip]

Archive with 25 entries (21 files):
- revised-project-root/
- revised-project-root/run_main.ipynb
- revised-project-root/data/
- revised-project-root/data/Predict_SWB.db
- revised-project-root/docs/
- revised-project-root/docs/CITATION.cff
- revised-project-root/docs/LICENSE.txt
- revised-project-root/docs/README.md
- revised-project-root/docs/requirements.txt
- revised-project-root/docs/terms_template.csv
- revised-project-root/src/
- revised-project-root/src/audit.py
- revised-project-root/src/basemodel.py
- revised-project-root/src/config.py
- revised-project-root/src/data_prep.py
- revised-project-root/src/feature_engineering.py
- revised-project-root/src/meta_learning.py
- revised-project-root/src/pipeline.py
- revised-project-root/src/plotting.py
- revised-project-root/src/scaling.py
- revised-project-root/src/util.py
- revised-project-root/src/vif.py
- revised-project-root/src/__init__.py
- revised-project-root/src/r3_sensitivity.py
- revised-project-root/src/desktop.ini
