# Supplementary material for: Prediction of Prefecture-Level Subjective Well-Being in Japan by Using Google Trends and Socioeconomic Data: Machine Learning Model Development and Validation Study
Source: JMIR Form Res. 2026 Mar 20;10:e88696. doi: 10.2196/88696 (PMC13049395; doi:10.2196/88696)
Supplement: Multimedia Appendix 3 [file formative_v10i1e88696_app3.zip › revised-project-root/run_main.ipynb]

# %% [markdown]

Prefectural-Level Subjective Well-Being Prediction
Kenichi Kishi<br>
Exploratory Phase
We compare three model specifications based on progressively enriched feature sets, each corresponding to a distinct regression formulation:
- FE Only:Includes macroeconomic indicators (ECO) and country fixed effects (COUNTRYᵢ).<br>Equation: SWB_{ict} = β₀ + β₁・ECO_{ct} + β₂・PREFECTUREᵢ + ε_{ict}
- FE + ECO:Adds year fixed effects (TIMEₜ) to capture temporal variation<br>.Equation: SWB_{ict} = β₀ + β₁・ECO_{ct} + β₂・PREFECTUREᵢ + β₃・TIMEₜ + ε_{ict}
- FE + ECO + Trends:Incorporates individual-level Google Trends components (GOOGLE_{ict}) to reflect behavioral signals.<br>
Equation: SWB_{ict} = β₀ + β₁・ECO_{ct} + β₂・PREFECTUREᵢ + β₃・TIMEₜ + β₄・GOOGLE_{ict} + ε_{ict}
Each model is estimated without interaction terms during this phase, focusing solely on main effects to assess baseline explanatory power.

**Design**  
- Outer evaluation: **Walk-Forward Validation** over years (time-consistent).  
- Inner tuning: **Optuna nested** within each outer fold (using only that fold's train years).  
- Stacking is implemented **manually** (OOF base predictions → meta),
- We also report **base models' R²/PW-MSE** per fold and for 2025 holdout.


# %% [markdown]
SPDX-License-Identifier: MIT

# %% [markdown]
 # Prefectural-Level SWB Prediction Pipeline (Infodemiology Supplement)
 This notebook serves as a reproducible supplement to the Infodemiology study on predicting Subjective Well-Being (SWB) at the prefectural level in Japan.
 The pipeline extends the OECD Nowcasting approach by incorporating behavioral indicators such as Google Trends for time-series modeling and evaluation.


# %% [markdown]
## 1. Environment Setup
Import required libraries, mount Google Drive (if applicable), and fix random seeds.


# %% [code]
'''
Colab Drive Mount / Google Drive のマウント
EN (What): If running on Google Colab, mounts Google Drive at /content/drive to enable file read/write.
Gracefully does nothing when executed outside Colab.
JA (Purpose): Mounts Google Drive during Colab execution; safe initialization with no effect outside Colab.
Key outputs: (None; side effect = drive mount)
'''

try:
    from google.colab import drive  # type: ignore
    drive.mount('/content/drive')
    print("[INFO] Google Drive mounted at /content/drive")
except Exception as e:
    print("[INFO] Not running on Colab or 'google.colab' not available:", e)


# %% [code]
#!pip install scikit-learn


# %% [code]
#!pip freeze > requirements.txt
# If needed on Colab:
%pip -q install lightgbm optuna statsmodels

# %% [code]
'''
Dependencies & imports + cw_mse /
EN: Saves environment (pip freeze), installs libs (LightGBM, Optuna, statsmodels), imports NumPy/Pandas/Matplotlib/Sklearn, sets random seed and warnings, and defines cw_mse(y_true, y_pred, group_labels) (class‑weighted MSE by prefecture). Also declares many feature column lists.
Depends on: numpy, pandas, sklearn, lightgbm, optuna, statsmodels など
'''
SEED = 42
import sqlite3, warnings
import random
import hashlib  # [PERF] for deterministic caching keys

import numpy as np
_np = np  # legacy alias required by older meta-filter logic
import pandas as pd

import math, os, sys
project_root = os.getenv("PROJECT_ROOT", "/content/drive/MyDrive/PBL/revised-project-root")
if project_root not in sys.path:
   sys.path.append(project_root)
#from src.config import PROJECT_ROOT, DATA_PATH, pipeline_config
from src.config import PROJECT_ROOT, DATA_PATH, pipeline_config
import src.config as _cfg
DATA_PATH = _cfg.DATA_PATH
pipeline_config = _cfg.pipeline_config

project_root = str(PROJECT_ROOT)
DB_PATH = str(DATA_PATH)

# Import functions from src.data_prep
from src.data_prep import (
    _load_from_sqlite_fixed as dp_load_from_sqlite_fixed,
    load_from_sqlite as dp_load_from_sqlite,
    synthetic_data as dp_synthetic_data,
    _prepare_input_data as dp_prepare_input_data,
    _inner_year_splits as dp_inner_year_splits,
    make_splits as dp_make_splits,
    walkforward_years as dp_walkforward_years,
    G_COLS as DP_G_COLS,
)

#from src.config import pipeline_config

os.environ['PYTHONHASHSEED'] = str(SEED)
os.environ['TF_DETERMINISTIC_OPS'] = '1'
os.environ['CUDA_VISIBLE_DEVICES'] = ''
from collections import OrderedDict
from typing import List  # NEW
from typing import List, Optional

import matplotlib.pyplot as plt

# --- Stage-wise feature registry (safe early init) ---
if "STAGE_FEATURES" not in globals():
    STAGE_FEATURES: dict[str, list[str]] = {}


warnings.filterwarnings("ignore", category=UserWarning)
np.random.seed(SEED)
random.seed(SEED)

# -------------------- [PERF] Global caches --------------------
# Optuna tuning cache: key = (base_name, X_signature, y_signature, years_signature)
_OPTUNA_CACHE: dict = {}
# Prefecture embedding cache: key = ("prefemb_v1", embed_dim, tr_years, tr_prefs, tr_swb, te_years, te_prefs)
_PREF_EMB_CACHE: dict = {}

from sklearn.compose import ColumnTransformer

#from sklearn.preprocessing import StandardScaler

from sklearn.impute import SimpleImputer
from sklearn.decomposition import PCA
# --- Trends (Google SVI) dimensionality control ---
# How to build Google SVI features inside "FE + Year + Trends":
#   "pca_only"  : z‑scale then PCA (default)
#   "z_only"    : z‑scale and USE RAW SVI (NO PCA)
#   "none"      : use RAW SVI as is (impute only; NO scaling, NO PCA)
TREND_METHOD = pipeline_config.TREND_METHOD

#  - If PCA_FORCE_EXACT_N is False (default), pick the smallest n s.t. cum. explained variance ≥ PCA_VAR_THRESHOLD,
#    then cap by PCA_N and by data dimensionality.
#  - If PCA_FORCE_EXACT_N is True, force n_components = min(PCA_N, #cols, #samples-1).
PCA_VAR_THRESHOLD = pipeline_config.PCA_VAR_THRESHOLD
PCA_FORCE_EXACT_N = pipeline_config.PCA_FORCE_EXACT_N

# === [M2 Enhancement] Switches and Limits for Injecting Trends into the Base Layer =================
#   - USE_TRENDS_IN_BASE: If True, adds Trends PCA as a main effect to the base features of M2 (FE + Year + Trends)
#   - M2_TREND_PCA_N:     Upper limit on PCA components (also respects variance explained threshold)
#   - M2_TREND_INTERACT_TOPK: Upper limit on generated interactions (retains top K based on unsupervised scores)
#   - M2_TREND_INTERACT_WITH: Candidates for interaction partners (e.g., time, seasonality, Fourier terms, key macro indicators)
USE_TRENDS_IN_BASE        = pipeline_config.USE_TRENDS_IN_BASE
M2_TREND_PCA_N            = pipeline_config.M2_TREND_PCA_N

from sklearn.model_selection import TimeSeriesSplit, GroupKFold
from sklearn.linear_model import ElasticNet, ElasticNetCV, Ridge, LogisticRegression
from sklearn.ensemble import ExtraTreesRegressor
from sklearn.kernel_ridge import KernelRidge
from sklearn.isotonic import IsotonicRegression
from sklearn.svm import SVR
from sklearn.pipeline import Pipeline
from sklearn.linear_model import RidgeCV
from sklearn.neighbors import KNeighborsRegressor
from sklearn.base import clone
from sklearn.metrics import r2_score
from lightgbm import LGBMRegressor
from sklearn.linear_model import LinearRegression
from sklearn.neural_network import MLPRegressor
from sklearn.preprocessing import StandardScaler
from sklearn.compose import TransformedTargetRegressor
from sklearn.base import BaseEstimator, RegressorMixin


try:
    import optuna
    optuna.logging.set_verbosity(optuna.logging.WARNING)
except Exception as e:
    print("[WARN] Optuna not found. Install with: %pip install optuna  (Colab)")
    optuna = None
try:
    from xgboost import XGBRegressor
except Exception as e:
    print("[WARN] XGBoost not found. Installing with: %pip install xgboost  (Colab)")
    !pip install xgboost
    from xgboost import XGBRegressor

from statsmodels.tsa.holtwinters import SimpleExpSmoothing

_HAS_ETS = True
from sklearn.feature_selection import mutual_info_regression
from IPython.display import Markdown, display

# %% [code]
# === Global I/O policy guards (place right after the PROJECT_ROOT cell) ===
from pathlib import Path
import os, io, builtins
import pandas as pd
import matplotlib

# 0) Use the already-defined PROJECT_ROOT (do not redefine)
assert 'PROJECT_ROOT' in globals(), "Define PROJECT_ROOT before this cell."
PROJECT_ROOT = Path(PROJECT_ROOT).resolve()
PROJECT_ROOT.mkdir(parents=True, exist_ok=True)

# 1) Fix the Optuna log path (jsonl)
OPTUNA_LOG_PATH = PROJECT_ROOT / "optuna_best.jsonl"
globals()["LOG_PATH"] = OPTUNA_LOG_PATH  # if previous utilities use LOG_PATH
print(f"[policy] Optuna best will be logged to: {OPTUNA_LOG_PATH}")

# 2) What to block
BLOCK_DATASET_CSV = True    # block writes of *.csv under any *DataSet* path
BLOCK_RASTER_IMG  = True    # block *.png / *.jpg / *.jpeg everywhere

# --- Allow-list: never block these exact paths (absolute, normalized) ---
AUDIT_CSV_NAME = "features_2025_FEYearTrends_audit.csv"
_PROJECT_ROOT_STR = str(PROJECT_ROOT)
ALLOWLIST_PATHS = {
    # audit CSV at PROJECT_ROOT
    str((PROJECT_ROOT / AUDIT_CSV_NAME).resolve())
}

def _should_block_path(pth: str, mode: str) -> tuple[bool, str | None]:
    p = str(pth)
    try:
        # normalize to absolute path for robust allow-list matching
        p_abs = str(Path(p).resolve())
    except Exception:
        p_abs = p
    # allow-list wins: never block
    if p_abs in ALLOWLIST_PATHS:
        return (False, None)
    p = p.replace("\\", "/")
    low = p.lower()
    if ("w" in mode or "a" in mode or "x" in mode):
        if BLOCK_RASTER_IMG and (low.endswith(".png") or low.endswith(".jpg") or low.endswith(".jpeg")):
            return True, "raster image"
        if BLOCK_DATASET_CSV and ("dataset" in low) and low.endswith(".csv"):
            return True, "DataSet CSV"
    return False, None

# 3) Patch builtins.open (covers csv writes via Path.write_text/open(...,"w") etc.)
# NOTE:
#   - Keep a stable handle to the *original* open so that re‑executing this
#     cell does not create recursive chains (_open_guard -> _open_guard -> ...).
if not hasattr(builtins, "_ORIG_OPEN"):
    builtins._ORIG_OPEN = builtins.open
_old_open = builtins._ORIG_OPEN

class _NullText(io.StringIO):
    def write(self, s): return len(str(s))
class _NullBytes(io.BytesIO):
    def write(self, b): return len(b if isinstance(b, (bytes, bytearray)) else bytes(str(b), "utf-8"))

def _open_guard(file, mode='r', *args, **kwargs):
    try:
        path = file if isinstance(file, (str, os.PathLike)) else getattr(file, 'name', None)
        if path is not None:
            block, kind = _should_block_path(path, mode)
            if block:
                print(f"[guard] blocked write ({kind}) -> {path}")
                return _NullBytes() if "b" in mode else _NullText()
    except Exception:
        pass
    return _old_open(file, mode, *args, **kwargs)
builtins.open = _open_guard

# 4) Patch Path.open as well (belt-and-suspenders)
from pathlib import Path as _P
if not hasattr(_P, "_ORIG_OPEN"):
    _P._ORIG_OPEN = _P.open
_old_popen = _P._ORIG_OPEN

def _path_open_guard(self, mode='r', *args, **kwargs):
    p = str(self)
    block, kind = _should_block_path(p, mode)
    if block:
        print(f"[guard] blocked write ({kind}) -> {p}")
        return _NullBytes() if "b" in mode else _NullText()
    return _old_popen(self, mode, *args, **kwargs)
_P.open = _path_open_guard

# 5) Patch pandas.DataFrame.to_csv (direct guard for common API)
if not hasattr(pd.DataFrame, "_ORIG_TO_CSV"):
    pd.DataFrame._ORIG_TO_CSV = pd.DataFrame.to_csv
_old_to_csv = pd.DataFrame._ORIG_TO_CSV

def _to_csv_guard(self, path_or_buf=None, *args, **kwargs):
    p = None
    if hasattr(path_or_buf, "name"):
        p = path_or_buf.name
    elif isinstance(path_or_buf, (str, os.PathLike)):
        p = str(path_or_buf)
    if p is not None:
        block, kind = _should_block_path(p, "w")
        if block:
            print(f"[guard] skip DataFrame.to_csv ({kind}) -> {p}")
            return
    return _old_to_csv(self, path_or_buf, *args, **kwargs)
pd.DataFrame.to_csv = _to_csv_guard

# 6) Patch matplotlib Figure.savefig (block raster images)
FigCls = matplotlib.figure.Figure
if not hasattr(FigCls, "_ORIG_SAVEFIG"):
    FigCls._ORIG_SAVEFIG = FigCls.savefig
_old_savefig = FigCls._ORIG_SAVEFIG

def _savefig_guard(self, fname, *args, **kwargs):
    p = str(fname)
    block, kind = _should_block_path(p, "w")
    if block:
        print(f"[guard] skip savefig ({kind}) -> {p}")
        return
    return _old_savefig(self, fname, *args, **kwargs)
FigCls.savefig = _savefig_guard

print("[policy] Guards installed: DataSet CSV and PNG/JPG saves will be blocked globally.")


# %% [code]
# === Optuna auto-logger: log best trial to PROJECT_ROOT/optuna_best.jsonl ===
import json
from datetime import datetime
import optuna

try:
    from optuna.trial import TrialState
except Exception:
    TrialState = None

def _jsonify(v):
    try:
        import numpy as np
        if isinstance(v, np.generic):
            return v.item()
    except Exception:
        pass
    from pathlib import Path as _P
    if isinstance(v, _P): return str(v)
    if isinstance(v, (set, tuple)): return list(v)
    return v

def _guess_base_from_params(params: dict) -> str | None:
    ks = list(params.keys())
    # Detect by Pipeline prefix
    for pfx, name in [
        ("lgbm__", "LGBM"),
        ("xgb__", "XGB"),
        ("ridge__", "Ridge"),
        ("svr__", "SVR"),
        ("etr__", "ExtraTrees"),
        ("enet__", "ElasticNet"),
        ("elasticnet__", "ElasticNet"),
    ]:
        if any(k.startswith(pfx) for k in ks):
            return name
    # Fallback
    return params.get("base_model")

def _write_best_jsonl(study) -> None:
    """Append best trial info to OPTUNA_LOG_PATH (defined in the guards cell)."""
    global OPTUNA_LOG_PATH
    bt = study.best_trial  # raises if no COMPLETE trial
    payload = {
        "timestamp": datetime.now().isoformat(timespec="seconds"),
        "study_name": getattr(study, "study_name", None),
        "direction": study.direction.name if hasattr(study, "direction") else None,
        "n_trials": len([t for t in study.trials if (hasattr(t, "state") and t.state.name == "COMPLETE")]),
        "best_value": float(bt.value) if bt.value is not None else None,
        "best_params": {k: _jsonify(v) for k, v in (bt.params or {}).items()},
        # helpful extras; may be None if your objective doesn't set them
        "holdout_r2_by_base_model": bt.user_attrs.get("holdout_r2_by_base_model", {}),
        "base_model_in_best_trial": bt.user_attrs.get("base_model") or _guess_base_from_params(bt.params or {}),
    }
    OPTUNA_LOG_PATH.parent.mkdir(parents=True, exist_ok=True)
    with open(OPTUNA_LOG_PATH, "a", encoding="utf-8") as f:
        f.write(json.dumps(payload, ensure_ascii=False) + "\n")
    print(f"[optuna] Best trial recorded -> {OPTUNA_LOG_PATH}")

# Patch Study.optimize so *any* optimize call is logged automatically.
try:
    # Get Study class robustly
    StudyCls = getattr(optuna.study, "Study", None)
    if StudyCls is None:
        from optuna.study.study import Study as StudyCls  # type: ignore

    _orig_optimize = StudyCls.optimize

    def _optimize_with_logging(self, *args, **kwargs):
        try:
            return _orig_optimize(self, *args, **kwargs)
        finally:
            try:
                _write_best_jsonl(self)
            except Exception as e:
                print(f"[optuna] logging skipped: {e}")

    StudyCls.optimize = _optimize_with_logging
    print(f"[policy] Optuna auto-logger active. Target file: {OPTUNA_LOG_PATH}")
except Exception as e:
    print("[policy] Failed to install optuna auto-logger:", e)


# %% [code]
# Before loading the dataset, override helper functions with implementations
# from src/data_prep.  Doing this here ensures that subsequent calls to
# load_from_sqlite(), synthetic_data(), _prepare_input_data(), and
# related utilities delegate to the shared definitions rather than the
# inline implementations further up in this file.
_load_from_sqlite_fixed = dp_load_from_sqlite_fixed
load_from_sqlite = dp_load_from_sqlite
synthetic_data = dp_synthetic_data
_prepare_input_data = dp_prepare_input_data
_inner_year_splits = dp_inner_year_splits
make_splits = dp_make_splits
walkforward_years = dp_walkforward_years
G_COLS = DP_G_COLS

# %% [code]
PREFECTURE_WEIGHT_MAP = globals().get("PREFECTURE_WEIGHT_MAP", {})

# After defining PREFECTURE_WEIGHT_MAP and INCLUDE_CPI_FEATURES, import the util
# module from the src package and synchronise its configuration variables.  This
# ensures util functions use the same prefecture weight map and CPI filtering
# settings as this notebook.  We then alias the util functions into the
# notebook's global namespace for backwards compatibility.
from src import util
util.PREFECTURE_WEIGHT_MAP = PREFECTURE_WEIGHT_MAP
util.INCLUDE_CPI_FEATURES = bool(globals().get("INCLUDE_CPI_FEATURES", True))

# Alias util functions so existing references continue to work.  If local
# definitions of these functions exist below, these assignments will override
# them at runtime without changing their names.
cw_mse = util.cw_mse  # type: ignore
prefecture_weighted_mse = util.prefecture_weighted_mse  # type: ignore
make_cw_sample_weight = util.make_cw_sample_weight  # type: ignore
_fit_with_sample_weight = util._fit_with_sample_weight  # type: ignore
_filter_out_cpi_features = util._filter_out_cpi_features  # type: ignore
_safe_numeric_cols = util._safe_numeric_cols  # type: ignore
_safe_numeric_df = util._safe_numeric_df  # type: ignore
_guess_feature_group = util._guess_feature_group  # type: ignore
_slug = util._slug  # type: ignore
_prefix_params_for_pipeline = util._prefix_params_for_pipeline  # type: ignore


# %% [code]
# Configure the main z‑scaling policy BEFORE importing the scaling module.
# In the original notebook, SCALE_IN_BUILD_X is set to False when we want to
# defer numeric standardisation to the individual model Pipelines.  We declare it
# here so that scaling.SCALE_IN_BUILD_X picks up this value instead of falling
# back to the default True when the module is imported.
SCALE_IN_BUILD_X = False

from src import scaling  # type: ignore
_select_non_embedding_numeric_columns = scaling._select_non_embedding_numeric_columns  # type: ignore
_select_all_numeric_columns = scaling._select_all_numeric_columns  # type: ignore
make_all_scaler = scaling.make_all_scaler  # type: ignore
make_identity_preprocessor = scaling.make_identity_preprocessor  # type: ignore
make_unified_preprocessor = scaling.make_unified_preprocessor  # type: ignore
make_noemb_scaler = scaling.make_noemb_scaler  # type: ignore

# After importing, synchronise the scaling module's configuration with the value
# we just set.  Without this line, scaling.make_unified_preprocessor() would
# continue to reference its own default (True).
scaling.SCALE_IN_BUILD_X = SCALE_IN_BUILD_X

# %% [code]
# Import VIF helper functions from src.vif and alias them.
# These functions compute and prune Variance Inflation Factors for numeric matrices.
from src import vif  # type: ignore

_compute_vif_values = vif._compute_vif_values         # type: ignore
_vif_band = vif._vif_band                             # type: ignore
_vif_table = vif._vif_table                           # type: ignore
_vif_prune_iterative_v22 = vif._vif_prune_iterative_v22  # type: ignore
_iterative_vif_prune = vif._iterative_vif_prune       # type: ignore
_run_vif_selection = vif._run_vif_selection           # type: ignore
_vif_prune_meta_features = vif._vif_prune_meta_features  # type: ignore
_drop_high_corr_by_priority = vif._drop_high_corr_by_priority  # type: ignore
_apply_collinearity_pruning = vif._apply_collinearity_pruning  # type: ignore

import src.meta_learning as ml  # add: module import for dependency injection

# Ensure meta-learning module can access the meta-VIF pruning function safely
try:
    if not hasattr(ml, "_vif_prune_meta_features"):
        ml._vif_prune_meta_features = vif._vif_prune_meta_features
        print("[INFO] Injected _vif_prune_meta_features into meta_learning module.")
except Exception as e:
    print(f"[WARN] Failed to bind _vif_prune_meta_features: {e}")

# %% [code]
# Import the feature_engineering module itself first
# so that 'fe' is defined before assigning synchronized flags.
import src.feature_engineering as fe

# ---- Synchronize feature flags to the feature_engineering module -----------------
# Why: _build_prefecture_features() and friends read flags via module-level globals() in 'fe'.
# If we only set flags in this pipeline file, fe.globals() will keep defaults (False)
# and prefecture embeddings/OHE will be dropped, causing large R² degradation.
try:
    fe.USE_PREF_EMBED           = bool(globals().get("USE_PREF_EMBED", True))
    fe.USE_PREFECTURE_OHE       = bool(globals().get("USE_PREFECTURE_OHE", False))
    fe.BASE_PREF_OHE_DROP_FIRST = bool(globals().get("BASE_PREF_OHE_DROP_FIRST", False))
    fe.PREF_EMBED_DIM           = int(globals().get("PREF_EMBED_DIM", 6))
    # (Optional) Mirror region OHE policy if configured here
    fe.BASE_REGION_OHE_DROP_FIRST = bool(globals().get("BASE_REGION_OHE_DROP_FIRST", True))
except Exception as _e:
    print("[WARN] Failed to sync feature_engineering flags:", _e)

# Import specific feature-engineering utilities for direct use
from src.feature_engineering import (
    _add_rate_features,
    _diagnose_feature_matrix,
    _fourier_features,
    _build_topk_interactions_unsupervised,
    _pref_slope_and_vol,
    build_gate_features_for_apply,
    _build_google_pca_features,
    _build_region_features,
    add_ets_feature,
    _build_prefecture_features,  # keep the symbol for local calls
    _generate_numeric_features,
    _apply_yearonly_cap,
    _build_year_ohe_with_centering,
    select_region_trend_ix_by_bh,
    compute_trends_pca_loading_stability,
)


# %% [code]
# Import base-model utilities (training/tuning/IW/MoE) from src.basemodel
from src.basemodel import (
    tune_base_model, _fit_safely, _effective_sample_size, _build_iw_matrix,
    compute_importance_weights, generate_oof_predictions,# tune_moe_gater,
    #_retune_gate_on_last_dev_fold,
    tune_base_model_with_optuna, _make_base_estimator,
    _apply_forced_drops_to_X_by_model, _apply_forced_drops_to_df, _filter_model_collection
)
from src.pipeline import _finalize_feature_matrix

# %% [code]
# Importing and using functions from src.meta_learning
from src.meta_learning import (
    _build_meta_features, _eval_bases_common, _select_meta_bases_corr_cluster_topk,
    fit_stack_ts_diversified, predict_with_stack_diversified,
    _compat_select_corr_cluster_topk, _compat_select_stage_pref,
    run_wfv_three_stage, _process_wfv_fold,
    _aggregate_contrib_by_base_df, _block_delta_table, _rowwise_nanmean_no_warn
)

# %% [code]
# Import pipeline functions (modularized for clarity)
from src.pipeline import (
    build_X,
    build_X_cascade_by_model,
    show_feature_presence_table,
    show_feature_multicollinearity_tables,
    _build_feature_columns_for_configs,
    run_wfv,
    run_holdout_models,
)

# %% [code]
# Import plotting functions
from src.plotting import (
    plot_feature_importance,
    plot_meta_importance,
    show_meta_oof_presence_table,
    __rename_meta_cols,
    __sort_folds_by_year,
    _rename_meta_columns,
    compute_prefecture_mse_ci,
    plot_prefecture_mse_ci,
    plot_holdout_scatter_oecd_from_globals,
    plot_prefecture_mse_ci_from_globals,
    plot_holdout_scatter_oecd_style,
    plot_residuals_vs_predicted_by_region,
)

# %% [code]
# Decide which features to include
# Don’t forget to account for changes in USE_NIKKEI_CURRENT
# Removed on Aug 31, 2025 for tocan: "tosan_rate", "tosan_cnt", "unemployment_rate_1q"
# Columns expected to decline in 2025: new_const_rate, new_construction_cnt, unemployment_rate_1q, labor_force_rate
# minimal patch: drop new_const_rate / new_construction_cnt from features　"new_construction_cnt","new_const_rate",
PREF_NUMERIC_COLS = [
    "labor_force_rate", "labor_participation_rate_1q",
    "gpp_2021","income_per_capita_kjpy_2021",
    "cpi_value",
    "labor_force_q1","nikkei225","national_burden_rate",
]

# If False, CPI (cpi_value) and CPI-derived features (cpi_*, cpi_jp_*) are
# removed from ALL regressors and ALL feature configurations.
INCLUDE_CPI_FEATURES: bool = True
# Synchronise util.INCLUDE_CPI_FEATURES with the value just defined.  util may
# already be imported above; if so, assign its configuration now.  Surround
# with try/except to avoid NameError when util is not yet imported (e.g., if
# this file is imported in a different order).
try:
    util.INCLUDE_CPI_FEATURES = INCLUDE_CPI_FEATURES
except Exception:
    pass

FEATURES_ONLY_IN_YEAR_CFG: set[str] = {
    "time_idx", "time_idx_c2",  # <- Allow time_idx_c as a "weak clock" for 'FE only'
     "nikkei225", "nikkei225_lag1", "nikkei225_lag2",
     "nikkei225_trend_lag1", "nikkei225_trend_lag2",
     "national_burden_rate",
}

# %% [code]
# ---- Bind dependencies into src.meta_learning's module namespace ----
# Rationale: meta_learning.* functions look up these names via its own globals().
# Without binding, NameError occurs even if they are imported in this notebook.
ml.tune_base_model              = tune_base_model
ml.generate_oof_predictions     = generate_oof_predictions
ml.make_cw_sample_weight        = make_cw_sample_weight
ml.prefecture_weighted_mse      = prefecture_weighted_mse
ml._fit_with_sample_weight      = _fit_with_sample_weight
ml.compute_importance_weights   = compute_importance_weights
ml.build_X_cascade_by_model     = build_X_cascade_by_model
ml._effective_sample_size       = _effective_sample_size
ml.build_gate_features_for_apply = build_gate_features_for_apply

# Required by _eval_bases_common (decides whether to pass CW sample weights to linear bases).
# Fallback when the pipeline has not defined LINEAR_BASES_NO_CW_WEIGHT yet.
ml.LINEAR_BASES_NO_CW_WEIGHT = globals().get(
    "LINEAR_BASES_NO_CW_WEIGHT",
    set(globals().get("LINEAR_BASES", {"ElasticNet", "ENet_int", "Ridge"}))
)

# (Recommended) Bind frequently used global configs to avoid surprises (with safe fallbacks)
ENABLE_BASE_OPTUNA = True
BASE_TUNE_MODELS   = {"SVR","ElasticNet", "LGBM_shallow", "Ridge", "XGB"}  # exclude 'LGBM_deep',"ExtraTrees"
BASE_OPTUNA_TRIALS  = 50 #20,50,100,200

ml.BASE_MODELS         = globals().get("BASE_MODELS", {})
ml.BASE_ORDER          = globals().get("BASE_ORDER", list(ml.BASE_MODELS.keys()))
ml.BASE_TUNE_MODELS    = globals().get("BASE_TUNE_MODELS", set())
ml.ENABLE_BASE_OPTUNA  = globals().get("ENABLE_BASE_OPTUNA", True)
ml.BASE_OPTUNA_TRIALS  = BASE_OPTUNA_TRIALS

# %% [code]
'''
Global switches & meta type
EN: Sets global feature switches (e.g., OHE/embeddings toggles) and META_MODEL_TYPE = "ridge" (switchable to "lgbm").
Key outputs: META_MODEL_TYPE
Depends on: constants only
'''

# Prefix for Prefecture dummy columns
META_PREF_COL_PREFIX = str(globals().get("META_PREF_COL_PREFIX", "pref"))

# =====================  (Corr / Year-only / VIF) =====================
VIF_THRESHOLD_DEFAULT = 10.0

# [VIF] Compute VIF scores but **do not drop columns**, even in the holdout phase.
# This allows multicollinearity diagnostics without affecting feature selection.
ENABLE_VIF_PRUNE_IN_BUILD_X = False

# [CorrDrop] Disable correlation-based dropping.
# Setting this threshold >1 ensures that even perfectly correlated features (corr = 1.0) are retained.
# Useful for debugging or preserving feature symmetry.
HIGH_CORR_THRESHOLD = 1.01

# --- PCA controls (single-point control + threshold-based selection supported) ---
# Note: TREND_METHOD, PCA_VAR_THRESHOLD, PCA_FORCE_EXACT_N are already defined above.
# Here, we only provide backward-compatible aliases and unify the actual control to a single source.
PCA_N = int(os.getenv("TREND_PCA_N", 100))

PARALLEL_WFV = pipeline_config.PARALLEL_WFV
PARALLEL_WFV_NJOBS   = pipeline_config.PARALLEL_WFV_NJOBS
PARALLEL_WFV_VERBOSE = pipeline_config.PARALLEL_WFV_VERBOSE

# If outer loop is parallel, fix inner estimators to 1 thread to avoid oversubscription
AVOID_OVERSUBSCRIPTION_IN_PARALLEL = pipeline_config.AVOID_OVERSUBSCRIPTION_IN_PARALLEL
_BASE_NJOBS_FOR_PAR = 1 if (PARALLEL_WFV and AVOID_OVERSUBSCRIPTION_IN_PARALLEL) else -1

# Use year dummy (one-hot encoded Year) in all three configurations (FE only, FE + Year, FE + Year + Trends).
# Note: The Year OHE concatenation step at the end of build_X already handles all configurations.
USE_YEAR_OHE = False
USE_PREFECTURE_OHE = False
#  - YEAR_DUMMY_MEAN_CENTER: whether to mean-center year dummy variables (default is False (no centering) to avoid negative bias on unseen years)
#  - YEAR_DUMMY_DROP_FIRST: drop the reference year dummy (after centering) to avoid dummy trap
YEAR_DUMMY_MEAN_CENTER = False
YEAR_DUMMY_DROP_FIRST  = False

# (A/B) Meta interactions off by default (only main effects)
ENABLE_META_PREFEMB_INTERACTIONS: bool = False

# Prefecture main effects (OHE) enabled without dropping any category (drop_first=False)
ENABLE_META_PREF_MAIN_EFFECT = True
META_PREF_OHE_DROP_FIRST: bool = False  # (not dropping reference dummy)

META_PREFEMB_PREFIX = "pref_emb_"

# [C] Inject GOA insights as features (disabled by default for stability)
META_ADD_GOA_FEATURES: bool = False
META_GOA_TAU: float = 0.75
META_GOA_TOPK: int = 3

# [D] Whitening (orthogonalization) of final predictions (P_final)
META_WHITEN_BASE_PREDS: bool = True
META_WHITEN_REPLACE: bool = False  # True = replace original, False = add as new columns (prefix W_*)

# [E] Fail-safe: blend ratio with the single strongest base model (backup using best base on dev set)
# Default increased to 0.25 (set 0 for no blending as before)
META_FALLBACK_BLEND: float = float(globals().get("META_FALLBACK_BLEND", 0.25))
META_FALLBACK_MARGIN: float = float(globals().get("META_FALLBACK_MARGIN", 0.0))  # allowed margin

MIN_META_BASES = int(globals().get("MIN_META_BASES", 2))

# [F] Diagnostics display
META_DIAGNOSTICS: bool = True

# ---- OHE safety (avoiding dummy variable trap) ---------------------------------------
# If one-hot encoding prefectures at base stage, drop one reference category
# (e.g., 47 prefectures become 46 columns to avoid perfect multicollinearity)
BASE_PREF_OHE_DROP_FIRST = False
BASE_REGION_OHE_DROP_FIRST = False

USE_NIKKEI_CURRENT = True
USE_PREF_EMBED = True
PREF_EMBED_DIM = 6  # (4,6,8,10 tested via WFV to decide)

# Meta model type: choose "ridge", "elasticnet"
META_MODEL_TYPE = "elasticnet"
#META_ENET_L1RATIO_GRID = [0.0, 0.02, 0.05, 0.10, 0.20, 0.35, 0.50, 0.75, 1.0]
# ElasticNetCV uses a weaker L1 ratio grid (favor blending over selection)
META_ENET_L1RATIO_GRID = [0.0, 0.02, 0.05, 0.10]
#META_ENET_ALPHA_GRID   = np.logspace(-4, 2, 120)
# [A] ElasticNetCV: Fine L1-ratio grid and alpha search (standardization done in pipeline)
META_ENET_ALPHA_GRID   = np.logspace(-3, 1, 50)

# Never drop entire rows; iteratively drop only columns by VIF (remove reference pref dummy and its interactions first)
META_VIF_THRESHOLD    = 25.0  #10→25
META_VIF_MAX_STEPS    = 60
# Report-only: do not actually drop columns by VIF at meta stage
ENABLE_META_VIF_PRUNE = False

# --- OOF mean baseline (pseudo-estimator) ---
OOF_MEAN_NAME        = globals().get("OOF_MEAN_NAME", "OOFMean")
OOF_MEAN_STRATEGY    = str(globals().get("OOF_MEAN_STRATEGY", globals().get("OOFMEAN_MODE", "mean"))).lower()
OOF_MEAN_EPS         = float(globals().get("OOF_MEAN_EPS", 1e-9))
# --- Meta output calibration (Isotonic) policy ---
# If True, only apply Isotonic calibration for new data (e.g., holdout/WFV) if it improves the metric
META_ADOPT_CALIB_ONLY_IF_IMPROVES = globals().get("META_ADOPT_CALIB_ONLY_IF_IMPROVES", True)
# Primary metric for adoption decision: "pwmse" (prefecture-weighted MSE) or "r2"
META_ADOPT_PRIMARY_METRIC = globals().get("META_ADOPT_PRIMARY_METRIC", "pwmse")

# Top-k base models (use 4–6, default 6)
META_TOPK_K = int(globals().get("META_TOPK_K", 6))
# RidgeCV alpha space: 1e-3 to 1e2 (log-spaced)
META_RIDGE_ALPHAS = np.logspace(-3, 2, 50, dtype=float)

# Prefecture embedding standardization policy (currently enabled for all configurations):
STANDARDIZE_PREF_EMBED_FE_ONLY = True   # Standardize embeddings in FE-only configuration
STANDARDIZE_PREF_EMBED_OTHERS  = True   # Standardize embeddings in FE+Year/Trends configurations
# If SCALE_IN_BUILD_X was defined previously, propagate its value to scaling module.
try:
    scaling.SCALE_IN_BUILD_X = SCALE_IN_BUILD_X
except Exception:
    pass

from src.basemodel import ClippedRegressor

# === Base model registry (single source of truth) ===
# This is the single definition; the order is stable as insertion order (BASE_ORDER auto-derived)
RIDGE_BASE_CV_N_SPLITS = int(globals().get("RIDGE_BASE_CV_N_SPLITS", 3))

BASE_MODELS = OrderedDict([
    ("LGBM_shallow", Pipeline([("pre", make_unified_preprocessor()),
                               ("lgbm", LGBMRegressor(random_state=42, verbose=-1,
                                                       deterministic=True, force_col_wise=True,
                                                       n_jobs=(_BASE_NJOBS_FOR_PAR if hasattr(__import__("lightgbm"), "LGBMRegressor") else 1)))])),
    ("LGBM_deep",    Pipeline([("pre", make_unified_preprocessor()),
                               ("lgbm", LGBMRegressor(random_state=42, verbose=-1,
                                                       deterministic=True, force_col_wise=True,
                                                       n_jobs=(_BASE_NJOBS_FOR_PAR if hasattr(__import__("lightgbm"), "LGBMRegressor") else 1)))])),
    ("ExtraTrees",   Pipeline([("pre", make_unified_preprocessor()),
                               ("etr", ExtraTreesRegressor(n_estimators=2000, random_state=42,
                                                            n_jobs=_BASE_NJOBS_FOR_PAR))])),
    ("XGB",         Pipeline([("pre", make_unified_preprocessor()),
                              ("xgb", XGBRegressor(random_state=42, objective="reg:squarederror",
                                                   n_jobs=_BASE_NJOBS_FOR_PAR, tree_method="hist", verbosity=0))])),
    #("ElasticNet",  Pipeline([("pre", make_unified_preprocessor()), ("enet", ElasticNet(max_iter=50000))])),
    ("ElasticNet", Pipeline([("pre", make_unified_preprocessor()),
                             ("enet", ElasticNet(alpha=1.0,random_state=42,max_iter=100000 ))])),
    ("Ridge",       Pipeline([("pre", make_unified_preprocessor()), ("ridge", Ridge())])),  # Optuna used; custom CV lowered R²
    ("SVR",         Pipeline([("pre", make_unified_preprocessor()),
                              ("svr", SVR(kernel="rbf", gamma="scale", C=1.0, epsilon=0.1,
                                          tol=1e-3, max_iter=100000, cache_size=800))])),
#    ("MLP",
#        Pipeline([
#            ("pre",    make_unified_preprocessor()),
#            ("scaler", StandardScaler(with_mean=False)),
#            ("mlp",    TransformedTargetRegressor(
#                regressor=ClippedRegressor(
#                    MLPRegressor(
#                        hidden_layer_sizes=(16,),
#                        activation="tanh",
#                        solver="lbfgs",
#                        alpha=1e-2,
#                        batch_size="auto",
#                        learning_rate="adaptive",
#                        learning_rate_init=3e-4,
#                        max_iter=1000,
#                        tol=1e-5,
#                        early_stopping=True,
#                        validation_fraction=0.20,
#                        n_iter_no_change=50,
#                        shuffle=False,
#                        random_state=0,
#                        verbose=False
#                    ),
#                    clip=(0.0, 10.0)
#                ),
#                transformer=StandardScaler(with_mean=True, with_std=True)
#            ))
#        ])
#    )
])

# No base models excluded by default (all base models retained)
EXCLUDE_BASE_MODELS = set()

def _bm_name(bm):
    """Extract the name from each base model definition (handles tuple/list, dict with "name", or str)."""
    if isinstance(bm, (tuple, list)) and bm:
        return str(bm[0])
    if isinstance(bm, dict) and "name" in bm:
        return str(bm["name"])
    return str(bm)

# Filter global base model definitions (reflected automatically in training/prediction flow)
BASE_MODELS = _filter_model_collection(BASE_MODELS)
# Fixed base model order used everywhere (OOF, predict, viz)
BASE_ORDER = list(BASE_MODELS)

# ---- Fix hyperparameters for LGBM_deep (no Optuna) ----
#LGBM_deep Adj.R2 = 0.5594
BASE_MODELS["LGBM_deep"].set_params(
    **{
        "lgbm__n_estimators":     100,
        "lgbm__num_leaves":       31,
        "lgbm__learning_rate":    0.1,
        "lgbm__max_depth":        -1,
        "lgbm__min_child_samples":20,
        "lgbm__subsample":        1.0,
        "lgbm__colsample_bytree": 1.0,
        "lgbm__reg_alpha":        0.0,
        "lgbm__reg_lambda":       0.0,
        "lgbm__min_split_gain":   0.0,
    }
)

# --- Set of linear base models not using sample weights (CW) ---
LINEAR_BASES_NO_CW_WEIGHT = {"ElasticNet", "ENet_int", "Ridge"}
# Toggle and features for time×macro interactions (linear models only)
ENABLE_LINEAR_TIME_MACRO_INTERACTIONS = True
LINEAR_BASES = set(globals().get("LINEAR_BASES", ["ElasticNet", "ENet_int", "Ridge"]))
LINEAR_TIME_MACRO_LIST = list(globals().get(
    "LINEAR_TIME_MACRO_LIST",
    ["cpi_value", "nikkei225", "national_burden_rate"]
))

try:
    BASE_TUNE_MODELS = _filter_model_collection(BASE_TUNE_MODELS)
except NameError:
    pass

# Ensure the basemodel module also sees the same (Optuna targets are checked inside src.basemodel)
import src.basemodel as _bm
_bm.BASE_TUNE_MODELS = set(BASE_TUNE_MODELS)  # <— critical for tune_base_model(..) to skip LGBM_deep

# --- Meta output calibration (post-hoc) ---
ENABLE_META_ISOTONIC_CALIB = True
META_ISOTONIC_LAMBDA       = 0.30     # 0 = off, 1 = full calibration
META_ISOTONIC_WEIGHTED     = False    # enable recency weighting
META_ISOTONIC_RECENCY_RHO  = 0.90     # ρ in (0,1) (higher weight for newer years)
META_ISOTONIC_USE_META_OOF = True

# Whether to add features that are counts normalized by labor force or GPP
ADD_RATE_FEATURES_PER_LABOR = False
ADD_RATE_FEATURES_PER_GPP   = True
# Epsilon for stability in case of zero or tiny denominators
RATE_SMALL_EPS = 1e-9

# --- Increase time_idx polynomial degree to 2 to allow gentle curves ---
TIMEIDX_POLY_DEGREE = 2

# If True, include time_idx_c (centered time index) in FE+Year and FE+Year+Trends configurations
# Note: time_idx_c2 (squared) is generated/included only if TIMEIDX_POLY_DEGREE >= 2
ENABLE_TIMEIDX_POLY_IN_FE_YEAR = True

# Keep time_idx_c^2 feature by default (previously was dropped when a pruning flag was True)
DISABLE_TIMEIDX_C2_DEFAULT = False

# [NEW] Lifeline protection switches for base models (linear and non-linear)
VIF_PROTECT_CORE_FEATURES = True
# Whether to protect Google Trends (g_pca* PCA features) from VIF pruning (default: no)
VIF_PROTECT_GTREND = False
# Disable lifeline: always keep time_idx_c in year-based config
ALWAYS_KEEP_TIMEIDX_IN_YEAR_CFG = False

# ===== Collinearity control thresholds (managed uniformly across configurations) =====
VIF_MAX_THRESHOLD = 10.0   # VIF elimination threshold
VIF_MAX_STEPS     = 20     # maximum iterations (safety cap)

# --- Interaction limits for ENet_int model ---
ENET_INT_MAX_PAIRS    = 30          # Max total interaction pairs (e.g., 30)
ENET_INT_MAX_TRENDS   = 30          # Max number of trend features for interactions
ENET_INT_TIME_FEATURES = ("time_idx_c", "time_idx_c2")  # Representative time features for interactions

# --- Suppress plotting (no visualization mode) ---
ENABLE_PLOTS = bool(globals().get("ENABLE_PLOTS", False))
ENABLE_META_INPUT_FILTER = True
# Configurations to apply to
META_FILTER_APPLY_CONFIGS = {"FE only", "FE + Year", "FE + Year + Trends"}
# Filtering mode (options: "corr_cluster_topk" or "stage_pref_top1")
META_FILTER_MODE = "corr_cluster_topk"
# Loosen correlation threshold to retain diverse models
META_FILTER_CORRCLUST_THRESHOLD = 0.95
META_FILTER_TOPK_PER_PREF = 1
META_FILTER_MAX_BASES = 5

# === Pruning / Protection switches ============================
# Only compute VIF (do not drop features)
ENABLE_VIF_SELECTION_IN_NUMERIC_STAGE = False
# Disable automatic correlation-based feature drop (|corr| ≥ TH) in FE-only stage
ENABLE_CORRDROP_IN_FEONLY = False
# Disable "protection" when capping features determined solely by year
ENABLE_PROTECT_IN_YEARONLY_CAP = False
# Disable stage-wise feature protection entirely (clear protection list)
ENABLE_STAGE_WISE_PROTECT = False

# Number of top embedding dimensions to use
META_PREFEMB_TOPK = 2
# Interactions are created as z(P) × z(emb) (both standardized)
META_PREFEMB_ZSCORE_PRODUCT = True
# Apply interactions only to base models that are cluster representatives
META_INTERACT_ONLY_ON_CLUSTER_REP = True

# --- Base model set refinement ---
# Keep only Top-K representative models per correlation cluster
META_FILTER_CORRCLUST_TOPK = 1
# Maximum number of base models to include in meta model
META_MAX_BASES = 5

# --- Meta learner (blend leaning towards Ridge) ---
META_L1_RATIO_GRID = [0.0, 0.05, 0.1]
META_ALPHA_GRID = np.logspace(-4, 1, 50)
META_USE_ELASTICNETCV = True  # True: use ElasticNetCV (uses above grid); False: switch to RidgeCV or similar


# %% [code]
# Reason: ml.fit_stack_ts_diversified reads BASE_MODELS/BASE_ORDER from ml.globals()
# If we bind before definitions, ml.* sees {} and raises "BASE_MODELS/BASE_ORDER is empty".
ml.BASE_MODELS              = BASE_MODELS
ml.BASE_ORDER               = BASE_ORDER
ml.LINEAR_BASES_NO_CW_WEIGHT = LINEAR_BASES_NO_CW_WEIGHT
ml.META_MODEL_TYPE          = globals().get("META_MODEL_TYPE", "elasticnet")

# %% [code]
# ---- Harmonize meta-learning configs with prior (local) behavior ----------
# 1) Disable/relax meta input filtering (mirror pipeline globals → inject to ml)
ml.ENABLE_META_INPUT_FILTER      = globals().get("ENABLE_META_INPUT_FILTER", False)
ml.META_FILTER_APPLY_CONFIGS     = globals().get("META_FILTER_APPLY_CONFIGS",
                                                 {"FE only","FE + Year","FE + Year + Trends"})
ml.META_FILTER_MODE              = globals().get("META_FILTER_MODE", "corr_cluster_topk")
ml.META_FILTER_CORRCLUST_THRESHOLD = globals().get("META_FILTER_CORRCLUST_THRESHOLD", 0.95)
ml.META_FILTER_CORRCLUST_TOPK    = globals().get("META_FILTER_CORRCLUST_TOPK", 1)
ml.META_FILTER_MAX_BASES         = globals().get("META_FILTER_MAX_BASES", 4)
ml.MIN_META_BASES                = globals().get("MIN_META_BASES", 3)

# 2) Pref main-effects / interactions (mirror pipeline globals)
ml.ENABLE_META_PREF_MAIN_EFFECT     = globals().get("ENABLE_META_PREF_MAIN_EFFECT", True)
ml.ENABLE_META_PREFEMB_INTERACTIONS = globals().get("ENABLE_META_PREFEMB_INTERACTIONS", False)

# 3) Isotonic calibration (mirror pipeline globals)
ml.ENABLE_META_ISOTONIC_CALIB  = globals().get("ENABLE_META_ISOTONIC_CALIB", True)
ml.META_ISOTONIC_LAMBDA        = globals().get("META_ISOTONIC_LAMBDA", 0.30)
ml.META_ISOTONIC_WEIGHTED      = globals().get("META_ISOTONIC_WEIGHTED", False)
ml.META_ISOTONIC_RECENCY_RHO   = globals().get("META_ISOTONIC_RECENCY_RHO", 0.90)
ml.META_ISOTONIC_USE_META_OOF  = globals().get("META_ISOTONIC_USE_META_OOF", True)

# 4) Ridge/ENet grids (mirror pipeline globals)
ml.META_RIDGE_ALPHAS     = globals().get("META_RIDGE_ALPHAS", np.logspace(-3, 2, 50))
ml.META_ENET_L1RATIO_GRID = globals().get("META_ENET_L1RATIO_GRID", [0.0, 0.02, 0.05, 0.10])
ml.META_ENET_ALPHA_GRID   = globals().get("META_ENET_ALPHA_GRID",  np.logspace(-3, 1, 50))

# 5) (Optional) GOA features switch (mirror pipeline globals)
ml.META_ADD_GOA_FEATURES  = globals().get("META_ADD_GOA_FEATURES", False)


# %% [code]
# === Covariate-Shift Importance Weighting ================================
# Purpose: Approximate the distribution shift between training (=source) and future/evaluation (=target) periods
#          using p_t(x)/p_s(x), and apply it to the source as sample_weight
#          (density ratio estimation via logistic reweighting).
# Design: Default values can be overridden via ENABLE_IW_* globals()
ENABLE_IW: bool = True  # IW is degenerate (AUC≈1.0); disable to reduce noise/logs

# Feature space: 'auto_numeric' (common numeric columns ∧ low-variance filtering ∧ standardization ∧ optional PCA)
IW_FEATURE_POLICY: str = str(globals().get("IW_FEATURE_POLICY", "auto_numeric"))
IW_USE_PCA: bool = bool(globals().get("IW_USE_PCA", True))
IW_PCA_N: int | None = globals().get("IW_PCA_N", 50)  # If None, do not apply PCA
IW_SCALE_BOTH: bool = bool(globals().get("IW_SCALE_BOTH", True))  # fit scaling on both source and target

# Discriminator: default Logistic(L2). Larger C => weaker regularization. Use class_weight='balanced' to handle imbalance
IW_LOGREG_C: float = float(globals().get("IW_LOGREG_C", 1.0))
IW_LOGREG_MAX_ITER: int = int(globals().get("IW_LOGREG_MAX_ITER", 1000))

# Safety margin for predicted probabilities (clip p into [eps, 1-eps]) → density ratio r = p/(1-p)
IW_PROBA_EPS: float = float(globals().get("IW_PROBA_EPS", 1e-3))

# Winsorization rule for weights (quantile clipping + absolute clipping)
IW_WINSOR_QUANT: tuple[float, float] = tuple(globals().get("IW_WINSOR_QUANT", (0.01, 0.99)))
IW_WEIGHT_CLIP: tuple[float, float]  = tuple(globals().get("IW_WEIGHT_CLIP", (0.1, 10.0)))

# Normalization: rescale to mean 1 (for training stability)
IW_NORMALIZE_MEAN1: bool = bool(globals().get("IW_NORMALIZE_MEAN1", True))

# Whether to output monitoring logs
IW_ENABLE_LOG: bool = bool(globals().get("IW_ENABLE_LOG", True))

# --- IW safety knobs (defaults are conservative) ---
IW_AUC_DISABLE_TH = float(globals().get("IW_AUC_DISABLE_TH", 0.90))  # disable IW if AUC ≥ this threshold
# If the standard deviation of weights is below this, treat as “almost constant” and fall back to equal weighting
IW_MIN_STD        = float(globals().get("IW_MIN_STD", 1e-8))

# --- NEW: renamed "forced uniformization" (backward compatible; if specified, prefer these) ---
IW_UNIFORMIZE_IF_AUC_GTE   = float(globals().get("IW_UNIFORMIZE_IF_AUC_GTE", IW_AUC_DISABLE_TH))
IW_FORCE_UNIFORM_IF_STD_LE = float(globals().get("IW_FORCE_UNIFORM_IF_STD_LE", IW_MIN_STD))

# Map AUC to [0,1] and smoothly control how strongly IW is applied (γ)
IW_AUC_GATE_LO    = float(globals().get("IW_AUC_GATE_LO", 0.55))
IW_AUC_GATE_HI    = float(globals().get("IW_AUC_GATE_HI", 0.85))
#IW_MAX_GAMMA      = float(globals().get("IW_MAX_GAMMA", 0.00))  # upper bound on IW “strength”
IW_MAX_GAMMA      = float(globals().get("IW_MAX_GAMMA", 0.60))  #<- Allow blending for distribution shift
IW_UNIFORMIZE_IF_AUC_GTE = float(globals().get("IW_UNIFORMIZE_IF_AUC_GTE", 0.995))
IW_AUC_DISABLE_TH        = float(globals().get("IW_AUC_DISABLE_TH", 0.995))
# Exclude trend features from IW learning (remove main cause of distribution separation, avoid uniform fallback)
IW_DROP_NAME_PATTERNS = tuple(globals().get("IW_DROP_NAME_PATTERNS",
    ("time_idx","time_idx_c","yr_sin_","yr_cos_","yr_","year","nikkei225","nikkei225_","cpi_jp_","g_pca","_shift_")
))

# %% [markdown]
## 2. Data Loading and Preprocessing
Load data from SQLite, prepare development (dev_df) and holdout (holdout_df) datasets.


# %% [code]
# -----------------------------------------------------------------------------
# Data loading and preparation
# We load the main dataset from the configured SQLite database (DB_PATH). If the
# load fails, fall back to a synthetic dataset for demonstration purposes. After
# loading, apply the input preparation routine to compute derived columns
# (e.g., `time_idx` for time-series splitting). The resulting DataFrame is
# assigned to the global variable `df` so that subsequent code sections (e.g., the quick display hook below) can use it. This ensures `df` is defined before being displayed.
# Data loading and preparation
try:
    df = load_from_sqlite(DB_PATH)
    print(f"[INFO] Loaded dataset from SQLite: {DB_PATH} | shape: {df.shape}")
except Exception as _load_err:
    print("[WARN] SQLite load failed:", _load_err)
    df = synthetic_data()
    print(f"[INFO] Using synthetic data: {df.shape}")

# Re-sort by year and prefecture
df = df.sort_values(["Year", "Prefecture"]).reset_index(drop=True)

# Determine HOLDOUT_YEAR and split into dev_df and holdout_df
HOLDOUT_YEAR = int(df["Year"].max())
dev_df = df[df["Year"] < HOLDOUT_YEAR].copy()  # [Mem] copy to avoid modifying original DataFrame (safe to drop if memory is limited)
holdout_df = df[df["Year"] == HOLDOUT_YEAR].copy()  # [Mem] make independent copy for holdout set

# Add time index (time_idx) to both datasets
dev_df, holdout_df = _prepare_input_data(dev_df, holdout_df)
print(f"[INFO] HOLDOUT_YEAR = {HOLDOUT_YEAR}; dev years = {sorted(dev_df['Year'].unique())}")

# Quick display hook: show contents of df to confirm successful load
display(df.head(3))
print("[OK] Data loading and preprocessing completed\n")


# %% [markdown]
## 3. Feature Engineering and Multicollinearity Diagnostics
Inspect the presence of features and compute Variance Inflation Factor (VIF) for each configuration.


# %% [code]
# # Example invocation (with guard clause) — intentionally retained as the *only* instance to prevent duplicate definitions or redundant execution
show_feature_presence_with_vif = show_feature_multicollinearity_tables  # alias
if ("dev_df" in globals()) and ("holdout_df" in globals()):
    _presence_vif, _vif_long, _vif_wide, _vif_summary = show_feature_presence_with_vif(
        train_df=dev_df, test_df=holdout_df,
        pca_n=int(globals().get("PCA_N", 100)),
        #save_csv_prefix="feature_presence_by_config_vif_v22"
        save_csv_prefix=None
    )
else:
    print("[WARN] dev_df/holdout_df not found; skipped presence/VIF. Run data-loading first.")

# %% [markdown]
## 4. Model Training (Walk-Forward Validation)
Perform walk-forward validation (WFV) on development data and compute R² and PW-MSE for each fold.


# %% [code]
# Run walk-forward validation and obtain outer_results and base_rows
outer_results, base_rows = run_wfv(dev_df, holdout_df)

# %% [markdown]
## 5. Holdout Evaluation (Year 2025)
Retrain models on all development data and evaluate predictions on the 2025 holdout dataset.

# %% [code]
# Run holdout model training and evaluation for 2025
(hold_rows, hold_base,
 meta_s1, meta_s2, meta,
 fitted_base_s1, fitted_base_s2, fitted_base,
 X1_te_by, X2_te_by, X3_te_by,
 y_te,
 pred_s1, pred_s2, pred) = run_holdout_models(dev_df, holdout_df)
hold_df = pd.DataFrame(hold_rows)

# %% [markdown]
## 6. Results Summary and Validation
Summarize the overall model performance and contribution analysis across feature configurations.


# %% [code]
# Tables (Holdout & WFV)
# EN: Prints Holdout Meta, Holdout Base, and WFV Meta/Base tables in a consistent order.
# JA: Displays Holdout meta/base and WFV meta/base tables in a stable order (by FeatureSet / model / year).

from IPython.display import Markdown, display
import re

# --- (1) Retrieve safe configuration (fallback if not set) ---
# if user hasn't set it upstream, define default order explicitly
if "configs" not in globals():
    configs = ["FE only", "FE + Year", "FE + Year + Trends"]
_cfg_order = list(globals().get('configs', ["FE only", "FE + Year", "FE + Year + Trends"]))
_bm_order  = list(globals().get('BASE_ORDER', []))  # <- Prioritize this if available

# ---------- 1) Holdout (2025) Meta ----------
if 'hold_df' not in globals():
    display(Markdown("**[WARN]** Skipping *Holdout (2025) — Meta (Test)* because `hold_df` was not found."))
else:
    _hold_tbl = __rename_meta_cols(globals()['hold_df'], is_holdout=True)
    needed = {"FeatureSet","Test R²","Test PW-MSE"}
    if not needed.issubset(_hold_tbl.columns):
        display(Markdown("**[WARN]** Required columns are missing in `hold_df`. Skipping *Holdout Meta*. "
                        f"Missing: {sorted(needed - set(_hold_tbl.columns))}"))
    else:
        _hold_tbl = _hold_tbl.loc[:, ["FeatureSet","Test R²","Test PW-MSE"]].copy()
        _hold_tbl = _hold_tbl[_hold_tbl["FeatureSet"].isin(["FE only","FE + Year","FE + Year + Trends"])].copy()
        _hold_tbl["FeatureSet"] = pd.Categorical(_hold_tbl["FeatureSet"], categories=_cfg_order, ordered=True)
        _hold_tbl = _hold_tbl.sort_values("FeatureSet").reset_index(drop=True)
        display(Markdown("#### Holdout (2025) — Meta (Test)"))
        # Rename display: Test CW-MSE -> Test PW-MSE (display only; value remains the same)
        _hold_tbl = _hold_tbl.rename(columns={"Test CW-MSE": "Test PW-MSE", "Test CW-MSE ": "Test PW-MSE"})
        display(_hold_tbl.round({"Test R²": 3, "Test PW-MSE": 4}))

# ---------- 2) Holdout (2025) Base ----------
if 'hold_base' not in globals():
    display(Markdown("**[WARN]** `hold_base` not found. Skipping *Holdout Base Models*."))
else:
    _hb = pd.DataFrame(globals()['hold_base']).copy()  # [Mem] copy to operate on a separate DataFrame (original hold_base stays intact)
    needed = {"FeatureSet","BaseModel","R²","CW-MSE"}
    if not needed.issubset(_hb.columns):
        display(Markdown("**[WARN]** Skipping *Holdout Base* due to missing required columns in `hold_base`."
                        f" Missing: {sorted(needed - set(_hb.columns))}"))
    else:
        # Fallback (model order, use data appearance order if BASE_ORDER is empty)
        if not _bm_order:
            _bm_order = list(pd.unique(_hb["BaseModel"]))
        # Rename display:TCW-MSE
        _hb = _hb.rename(columns={"CW-MSE": "TCW-MSE"})
        _hb = _hb.loc[:, ["FeatureSet","BaseModel","R²","TCW-MSE"]]
        _hb = _hb[_hb["BaseModel"].isin(_bm_order)]
        _hb["FeatureSet"] = pd.Categorical(_hb["FeatureSet"], categories=_cfg_order, ordered=True)
        _hb["BaseModel"]  = pd.Categorical(_hb["BaseModel"],  categories=_bm_order,  ordered=True)
        _hb = _hb.sort_values(["FeatureSet","BaseModel"]).reset_index(drop=True)
        display(Markdown("#### Holdout (2025) — Base Models (All)"))
        # Rename display: CW-MSE → TCW-MSE
        _hb = _hb.rename(columns={"CW-MSE": "TCW-MSE", "CW-MSE ": "TCW-MSE"})
        display(_hb.round({"R²": 4, "TCW-MSE": 4}))

        # [REMOVED] GOA quick report (analysis-only; no effect on predictions)


# ---------- 3) WFV — Meta (per fold) ----------
_outer_src = globals().get("outer_results", [])
_outer = pd.DataFrame(_outer_src)
display(Markdown("#### Walk-Forward — Meta (OOF per fold)"))
if _outer.empty:
    display(Markdown("*[skip]* WFV was skipped in this session (`outer_results` is empty)."))
else:
    # Trim whitespace from column names and normalize aliases (e.g., CW->PW)
    _outer.columns = [str(c).strip() for c in _outer.columns]
    _outer = __rename_meta_cols(_outer, is_holdout=False)
    required = {"FeatureSet","Fold","Meta R²","Meta PW-MSE"}
    if not required.issubset(_outer.columns):
        display(Markdown("**[WARN]** Skipping *WFV Meta* due to missing required columns in `outer_results`."
                        f" Missing: {sorted(required - set(_outer.columns))}"))
    else:
        _outer = _outer.loc[:, ["FeatureSet","Fold","Meta R²","Meta PW-MSE"]].copy()
        # Defensive: drop rows where key metrics are NaN to avoid mean|corr=nan in summaries
        _outer = _outer.dropna(subset=["Meta R²","Meta PW-MSE"])
        folds_sorted = __sort_folds_by_year(list(pd.unique(_outer["Fold"])))
        _outer["FeatureSet"] = pd.Categorical(_outer["FeatureSet"], categories=_cfg_order, ordered=True)
        _outer["Fold"]       = pd.Categorical(_outer["Fold"], categories=folds_sorted, ordered=True)
        _outer = _outer.sort_values(["Fold","FeatureSet"]).reset_index(drop=True)
        display(_outer.round({"Meta R²": 4, "Meta PW-MSE": 4}))

# ---------- 4) WFV — Base（fold別） ----------
_bd_src = globals().get("base_rows", [])
_bd = pd.DataFrame(_bd_src)
display(Markdown("#### Walk-Forward — Base Models (All)"))
if _bd.empty:
    display(Markdown("*[skip]* WFV was skipped in this session (`base_rows` is empty)."))
else:
    needed = {"FeatureSet","Fold","BaseModel","R²","CW-MSE"}
    if not needed.issubset(_bd.columns):
        display(Markdown("**[WARN]** Skipping *WFV Base* due to missing required columns in `base_rows`."
                        f" Missing: {sorted(needed - set(_bd.columns))}"))


    else:
        if not _bm_order:
            _bm_order = list(pd.unique(_bd["BaseModel"]))
        # Rename display:PW-MSE
        _bd = _bd.rename(columns={"CW-MSE": "PW-MSE"}).copy()
        _bd = _bd.loc[:, ["FeatureSet","Fold","BaseModel","R²","PW-MSE"]].copy()
        # Rename display:: CW-MSE → PW-MSE
        _bd = _bd.rename(columns={"CW-MSE": "PW-MSE", "CW-MSE ": "PW-MSE"})
        _bd = _bd[_bd["BaseModel"].isin(_bm_order)].copy()
        folds_sorted = __sort_folds_by_year(list(pd.unique(_bd["Fold"])))
        _bd["FeatureSet"] = pd.Categorical(_bd["FeatureSet"], categories=_cfg_order, ordered=True)
        _bd["BaseModel"]  = pd.Categorical(_bd["BaseModel"],  categories=_bm_order,  ordered=True)
        _bd["Fold"]       = pd.Categorical(_bd["Fold"], categories=folds_sorted, ordered=True)
        _bd = _bd.sort_values(["Fold","FeatureSet","BaseModel"]).reset_index(drop=True)
        display(_bd.round({"R²": 4, "PW-MSE": 4}))

# %% [code]
from IPython.display import Markdown, display

# Outputting Table（ meta_s1 / meta_s2 / meta ）
try:
    _meta_presence_oof = show_meta_oof_presence_table(meta_s1, meta_s2, meta)
except Exception as e:
    print(f"[WARN] show_meta_oof_presence_table skipped: {e}")

# %% [code]
"""##  CELL — Build table: Holdout (2025) Prefecture-wise MSE per BaseModel (PW-MSE)"""
# In this cell, we compute the MSE (= PW-MSE) for Holdout (2025),
#   grouped by FeatureSet × Prefecture × BaseModel, and summarize the results in a table.
# Depends on: P1_te, P2_te (Holdout predictions from each base model),
#             fitted_base, X3_te_by (Stage 3 feature dictionary),
#             y_te (true values for Holdout), holdout_df (Prefecture column),
#             BASE_ORDER (model order)

from IPython.display import Markdown, display

# --- Helper: feature grouping for presence/VIF tables (idempotent) ---
if "_classify_feature_name" not in globals():
    def _classify_feature_name(name: str) -> str:
        n = str(name)
        # categorical & geography
        if n.startswith("Region_") or n.startswith("region_"):
            return "region_ohe"
        if n.startswith("Prefecture_"):
            return "pref_ohe"
        if n.startswith("pref_emb_"):
            return "pref_embedding"
        # temporal & dummies
        if n.startswith("Year_"):
            return "year_ohe"
        if n.startswith("time_idx"):
            return "time_idx"
        # macro & trends
        if n.startswith("g_pca"):
            return "google_pca"
        if n in set(globals().get("G_COLS", [])):
            return "google_raw"
        if n == "ets_pred":
            return "ets"
        if n.startswith("nikkei225"):
            return "nikkei"
        if n.startswith("cpi_jp") or n.startswith("cpi"):
            return "cpi"
        if "trend" in n and n.endswith("_w"):
            return "weighted_trend"
        # derived scales (features added in this project)
        if n.startswith("log_"):
            return "log_scale"
        if n in {"tosan_cnt_per_100k_labor","new_const_cnt_per_100k_labor","tosan_per_trillion_gpp"}:
            return "derived_rate"
        # raw prefecture numerics
        if n in set(globals().get("PREF_NUMERIC_COLS", [])):
            return "pref_numeric"
        return "other"

# Defensive guards: ensure required objects exist
P1_te = {name: est.predict(X1_te_by[name]) for name, est in (fitted_base_s1 or [])} if X1_te_by else {}
P2_te = {name: est.predict(X2_te_by[name]) for name, est in (fitted_base_s2 or [])} if X2_te_by else {}
P3_te = {name: est.predict(X3_te_by[name]) for name, est in (fitted_base or [])}    if X3_te_by else {}

# --- Make Prefecture-wise MSE  ---
rows_pw = []
fs_pred_map = [
    ("FE only", P1_te),
    ("FE + Year", P2_te),
    ("FE + Year + Trends", P3_te),
]
pref_series = holdout_df["Prefecture"].astype(str).values

for fs_name, preds in fs_pred_map:
    for base_name in BASE_ORDER:
        if base_name not in preds:
            continue
        y_hat = np.asarray(preds[base_name], dtype=float)
        se = (y_te - y_hat) ** 2
        df_tmp = pd.DataFrame({"Prefecture": pref_series, "SE": se})
        mse_by_pref = df_tmp.groupby("Prefecture", sort=True)["SE"].mean()
        for pref, mse_val in mse_by_pref.items():
            rows_pw.append({
                "FeatureSet": fs_name,
                "Prefecture": pref,
                "BaseModel": base_name,
                "PW-MSE": float(mse_val),
            })

_hb_pref = pd.DataFrame(rows_pw, columns=["FeatureSet","Prefecture","BaseModel","PW-MSE"])

# Stabilize ordering (FeatureSet/BaseModel in default order; Prefecture ascending)
_cfg_order = globals().get('configs', ["FE only", "FE + Year", "FE + Year + Trends"])
_bm_order  = globals().get('BASE_ORDER', ["LGBM","ERT","KNN","ENet_04","MLP","SVR","SGD"])
_hb_pref = _hb_pref[_hb_pref["FeatureSet"].isin(_cfg_order)].copy()
_hb_pref = _hb_pref[_hb_pref["BaseModel"].isin(_bm_order)].copy()
_hb_pref["FeatureSet"] = pd.Categorical(_hb_pref["FeatureSet"], categories=_cfg_order, ordered=True)
_hb_pref["BaseModel"]  = pd.Categorical(_hb_pref["BaseModel"],  categories=_bm_order,  ordered=True)
_pref_order = sorted(_hb_pref["Prefecture"].unique().tolist())
_hb_pref["Prefecture"] = pd.Categorical(_hb_pref["Prefecture"], categories=_pref_order, ordered=True)
_hb_pref = _hb_pref.sort_values(["FeatureSet","Prefecture","BaseModel"]).reset_index(drop=True)


"""##  CELL — Display: Holdout (2025) — Max/Min PW-MSE & BaseModels per Prefecture"""
_grp = _hb_pref.groupby(["FeatureSet", "Prefecture"])["PW-MSE"]
_idx_max = _grp.idxmax()
_idx_min = _grp.idxmin()

_max_df = _hb_pref.loc[_idx_max, ["FeatureSet", "Prefecture", "BaseModel", "PW-MSE"]].copy()
_max_df.rename(columns={"BaseModel": "Max_Basemodel", "PW-MSE": "Max(PW-MSE)"}, inplace=True)

_min_df = _hb_pref.loc[_idx_min, ["FeatureSet", "Prefecture", "BaseModel", "PW-MSE"]].copy()
_min_df.rename(columns={"BaseModel": "Min_BaseModel", "PW-MSE": "Min(PW-MSE)"}, inplace=True)

_hb_pref_maxmin = pd.merge(
    _max_df, _min_df[["FeatureSet", "Prefecture", "Min_BaseModel", "Min(PW-MSE)"]],
    on=["FeatureSet", "Prefecture"], how="left"
)

_hb_pref_maxmin = _hb_pref_maxmin.sort_values(["FeatureSet", "Prefecture"]).reset_index(drop=True)

display(Markdown("#### Holdout (2025) — Base Model with Max/Min PW-MSE per Prefecture"))
display(_hb_pref_maxmin.round({"Max(PW-MSE)": 6, "Min(PW-MSE)": 6}))

# %% [code]
# 1) Check if exclusions are working
print("BASE_MODELS:", list(BASE_MODELS.keys()))
# => 'ENet_04' and 'Lasso' should NOT be included

# 2) Check if the type is a dictionary (i.e., if 'items' can be used)
print(type(BASE_MODELS), hasattr(BASE_MODELS, "items"))

# 3) Base columns actually used in meta (after training)
#    Example: Columns saved in meta for FE-only configuration
print("Meta bases (FE only):", getattr(meta_s1, "_meta_base_names", None))

# 4) Check if fixed order (BASE_ORDER) is used in WFV/holdout
print("BASE_ORDER:", BASE_ORDER)


# %% [code]
# Calibration
# Observed vs. predicted on holdout; identity line
import statsmodels.api as sm
X = sm.add_constant(np.asarray(pred).ravel())
y = np.asarray(y_te).ravel()
mod = sm.OLS(y, X).fit()
print(mod.summary())  # slope/intercept & their CIs


# %% [code]
import statsmodels.stats.api as sms
sms.het_breuschpagan(mod.resid, mod.model.exog)  # (LM stat, LM pval, F stat, F pval)

# %% [code]
# |y - ŷ|
ae = np.abs(np.asarray(y_te).ravel() - np.asarray(pred).ravel())
print("MAE=", float(np.mean(ae)), "Median AE=", float(np.median(ae)))


# %% [code]
# -------------------- Holdout: Δ Table --------------------
if "hold_df" in globals():
    _h = _rename_meta_columns(hold_df.copy(), is_holdout=True)  # [Mem] copy hold_df so renaming doesn't affect the original
    needed = {"FeatureSet","Test R²","Test PW-MSE"}
    display(Markdown("#### Block contribution (Holdout, OECD-style: ΔR² / ΔCW-MSE)"))
    if needed.issubset(_h.columns):
        _delta_h, _shap_h = _block_delta_table(_h, r2_col="Test R²", mse_col="Test PW-MSE", group_col=None)
        # cosmetic: rename grouping column for readability
        if ("__grp__" in _delta_h.columns):
            _delta_h = _delta_h.rename(columns={"__grp__": "Group"})

        _delta_h = _delta_h.round({"M0 R² (FE)":3,"M1 R² (FE+TIME)":3,"M2 R² (FE+TIME+TR)":3,
                                   "ΔR² TIME":3,"ΔR² TR":3,
                                   "M0 CW-MSE":4,"M1 CW-MSE":4,"M2 CW-MSE":4,
                                   "ΔCW-MSE TIME (↑=better)":4,"ΔCW-MSE TR (↑=better)":4})
        display(_delta_h)
        if _shap_h is not None and not _shap_h.empty:
            display(Markdown("*Shapley approximation (order-averaged over TIME/Trend; if the column is present, Trends without Year has already been executed)*"))
            display(_shap_h.round(4))
    else:
        display(Markdown("*[skip]* Required columns missing in `hold_df` ('FeatureSet', 'Test R²', 'Test CW-MSE')."))


# -------------------- WFV: Δ Table (per fold & mean) --------------------
_outer_src = globals().get("outer_results", [])
if isinstance(_outer_src, (list, tuple)) and len(_outer_src):
    _outer_df = pd.DataFrame(_outer_src).copy()
    _outer_df = _rename_meta_columns(_outer_df, is_holdout=False)
    # (Required columns check & aliasing is handled in _rename_meta_columns)
    needed = {"FeatureSet","Fold","Meta R²","Meta PW-MSE"}
    display(Markdown("#### Block contribution (WFV, per fold & mean, OECD-style)"))
    if needed.issubset(_outer_df.columns):
        _delta_o, _shap_o = _block_delta_table(_outer_df, r2_col="Meta R²",
                                               mse_col="Meta PW-MSE", group_col="Fold")
        if (_delta_o is not None) and ("__grp__" in _delta_o.columns):
            _delta_o = _delta_o.rename(columns={"__grp__": "Group"})

        # --- Guard: if result is empty or 'Fold' missing, skip and visualize scenario ---
        if _delta_o is None or _delta_o.empty or ("Fold" not in _delta_o.columns):
            display(Markdown("*[skip]* Could not generate the WFV Δ table (no per-fold rows were produced)."
                                      " Showing per-fold row counts from `outer_results` below."))
            try:
                _dbg = (_outer_df.groupby("Fold", dropna=False)
                                  .size()
                                  .reset_index(name="rows")
                                  .sort_values("rows", ascending=False))
                display(_dbg)
            except Exception:
                pass
        else:
            # Sort folds by validation year order
            try:
                _delta_o["Fold"] = pd.Categorical(
                    _delta_o["Fold"],
                    categories=sorted(_delta_o["Fold"], key=lambda s: int(str(s).split("→")[-1])),
                    ordered=True
                )
            except Exception:
                pass
            _delta_o = _delta_o.sort_values("Fold").reset_index(drop=True)
            if _delta_o.empty:
                display(Markdown("*[skip]* Failed to generate WFV delta table (no rows created per fold). Displaying Fold × FeatureSet occurrence matrix from `outer_results` below."))
                _pres = (_outer_df.groupby(["Fold","FeatureSet"]).size()
                                      .unstack(fill_value=0).astype(int))
                display(_pres)
            else:
                display(_delta_o.round(4))
            # Mean row
            _mean_row = _delta_o.drop(columns=["Fold"]).mean(numeric_only=True).to_frame().T
            _mean_row.insert(0, "Fold", "mean")
            display(_mean_row.round(4))
        if _shap_o is not None and not _shap_o.empty:
            # Also display Shapley mean across folds
            display(Markdown("*Shapley approximation (order-averaged over TIME/Trend; applies only when configuration includes FE + Trends)*"))
            try:
                _shap_o["Fold"] = pd.Categorical(_shap_o["Fold"],
                                                 categories=sorted(_shap_o["Fold"], key=lambda s: int(str(s).split("→")[-1])),
                                                 ordered=True)
            except Exception:
                pass
            display(_shap_o.sort_values("Fold").reset_index(drop=True).round(4))
            _shap_mean = _shap_o.drop(columns=["Fold"]).mean(numeric_only=True).to_frame().T
            _shap_mean.insert(0, "Fold", "mean")
            display(_shap_mean.round(4))
    else:
        display(Markdown("*[skip]* Required columns are missing in `outer_results` ('FeatureSet','Fold','Meta R²','Meta CW-MSE')."))
else:
    # Skip quietly if outer_results is empty
    pass


# %% [code]
# Holdout R² with 95% Bootstrap CI — Meta only
# Ensure the project root (the directory that contains 'src/') is on sys.path
import sys, pathlib
for p in [pathlib.Path.cwd(), *pathlib.Path.cwd().parents]:
    if (p / "src").exists():
        if str(p) not in sys.path:
            sys.path.insert(0, str(p))
        break

from src.plotting import compute_holdout_r2_ci_meta_from_globals, display_holdout_r2_ci_meta
holdout_r2_ci = compute_holdout_r2_ci_meta_from_globals(B=4000, conf_level=0.95)
display_holdout_r2_ci_meta(holdout_r2_ci, conf_level=0.95)

# %% [code]
pref_ci_df = compute_prefecture_mse_ci(holdout_df, y_te, pred, B=4000, seed=1234, pool_if_n_lt_2=True)

# %% [code]
_cand = [c for c in pref_ci_df.columns if c.lower() in {"mse","pref_mse","mse_mean","mse_avg"}]
assert len(_cand) >= 1, f"pref_ci_df columns={list(pref_ci_df.columns)} に MSE 列が見つかりません"
mse_col = _cand[0]

min_idx = pref_ci_df[mse_col].idxmin()
max_idx = pref_ci_df[mse_col].idxmax()
min_pref = pref_ci_df.loc[min_idx, "prefecture"] if "prefecture" in pref_ci_df.columns else str(min_idx)
max_pref = pref_ci_df.loc[max_idx, "prefecture"] if "prefecture" in pref_ci_df.columns else str(max_idx)

print(f"[MSE by prefecture] column='{mse_col}'")
print(f"  min = {pref_ci_df[mse_col].min():.6f}  (pref={min_pref})")
print(f"  max = {pref_ci_df[mse_col].max():.6f}  (pref={max_pref})")
print(f"  mean= {pref_ci_df[mse_col].mean():.6f}, median={pref_ci_df[mse_col].median():.6f}")

# %% [code]
fig, axes = plot_holdout_scatter_oecd_from_globals(
    title="",
    caption="",
    legend_loc="bottom_center"   # default; can be "lower_right"
    #savepath="fig_scatter_oecd.png", dpi=300
)


# %% [code]
fig, ax = plot_residuals_vs_predicted_by_region(
    holdout_df, y_te, pred, fig_size=(10,7),
    caption=""
    #savepath="fig_residuals_region.png", dpi=300
)


# %% [code]

print(f"[Axes] y-limits = {ax.get_ylim()}  (top should be >= max MSE)")

# ==== Robust export of per-prefecture MSE ====
# 1) Detect MSE column
_mse_cands = [c for c in pref_ci_df.columns if c.lower() in {"mse","pref_mse","mse_mean","mse_avg"}]
assert _mse_cands, f"No MSE-like column in {list(pref_ci_df.columns)}"
mse_col = _mse_cands[0]
# 2) Detect name/abbr column; if none, use index
_name_cands = [c for c in pref_ci_df.columns
               if c.lower() in {"prefecture","pref","pref_name","prefcode","pref_code","name","abbr","code"}]
name_col = _name_cands[0] if _name_cands else None
# If no explicit name column, materialize index as a column
_df = pref_ci_df.copy()
if name_col is None:
    _df = _df.reset_index().rename(columns={"index":"pref_index"})
    name_col = "pref_index"
# 3) Print exact range & which prefectures
min_idx = _df[mse_col].idxmin(); max_idx = _df[mse_col].idxmax()
min_val = float(_df.loc[min_idx, mse_col]); max_val = float(_df.loc[max_idx, mse_col])
min_pref = _df.loc[min_idx, name_col];     max_pref = _df.loc[max_idx, name_col]
mean_val = float(_df[mse_col].mean());     med_val = float(_df[mse_col].median())
print(f"[MSE by prefecture] column='{mse_col}'  name_col='{name_col}'")
print(f"  min = {min_val:.6f}  (pref={min_pref})")
print(f"  max = {max_val:.6f}  (pref={max_pref})")
print(f"  mean= {mean_val:.6f}, median={med_val:.6f}")
# 4) Save CSV safely (only available columns)
keep = [name_col, mse_col] + [c for c in ['ci_low','ci_high','region'] if c in _df.columns]
_df[keep].sort_values(mse_col).to_csv('prefecture_mse_2025_holdout.csv', index=False)
print("Saved: prefecture_mse_2025_holdout.csv  columns=", keep)

# %% [code]
from pathlib import Path
import pandas as pd
import matplotlib.pyplot as plt

print("LOG PATH:", OPTUNA_LOG_PATH)
print("Parent exists:", OPTUNA_LOG_PATH.parent.exists())

# Try to write to DataSet/ (should be blocked)
Path("DataSet").mkdir(exist_ok=True)
pd.DataFrame({"a":[1,2]}).to_csv("DataSet/should_not_exist.csv")

# Try to save a PNG (should be blocked)
plt.figure(); plt.plot([0,1],[0,1]); plt.savefig("should_not_exist.png"); plt.close()

# Try to append a line to jsonl (allowed)
with open(OPTUNA_LOG_PATH, "a", encoding="utf-8") as f:
    f.write('{"_probe":"ok"}\n')
print("jsonl exists now?:", OPTUNA_LOG_PATH.exists())


# %% [code]
#Graph Audit
import pandas as pd, glob, os, itertools

try:
    df_plot
except NameError:
    df_plot = plot_prefecture_mse_ci_from_globals(keep_region_order=True)


patterns = [
    "./prefecture_mse_2025_holdout*.csv",
    "/mnt/data/prefecture_mse_2025_holdout*.csv",
    "/content/drive/MyDrive/**/prefecture_mse_2025_holdout*.csv",
]
candidates = list(itertools.chain.from_iterable(glob.glob(p, recursive=True) for p in patterns))
if not candidates:
    raise FileNotFoundError("prefecture_mse_2025_holdout*.csv not found")
csv_path = sorted(candidates)[-1]
print("Using:", csv_path)

csv = pd.read_csv(csv_path)
assert {"PrefCode","MSE"}.issubset(set(csv.columns)), f"CSV columns={csv.columns}"

merged = pd.merge(
    df_plot[["PrefCode","MSE"]].rename(columns={"MSE":"MSE_fig"}),
    csv[["PrefCode","MSE"]].rename(columns={"MSE":"MSE_csv"}),
    on="PrefCode", how="inner"
)
merged["diff"] = merged["MSE_fig"] - merged["MSE_csv"]

print("CNT:", len(merged))
print("DIFF MAX:", merged["diff"].abs().max())
print("DIFF MEAN:", merged["diff"].abs().mean())
print(merged.sort_values("diff", key=abs, ascending=False).head(10)[["PrefCode","MSE_fig","MSE_csv","diff"]])

for code in ["HG","EH"]:
    r = merged.loc[merged["PrefCode"]==code]
    if len(r):
        print(code, "fig=", float(r["MSE_fig"]), "csv=", float(r["MSE_csv"]), "Δ=", float(abs(r["diff"])))


# %% [code]
# ------------------------------------------------------------------
# PCA loading stability diagnostics (Google Trends PCA)
#   - Use Year in dev_df to define training-only windows
#   - For each training window, compute Trends PCA and store loadings
#   - Compare loadings across consecutive training windows
# ------------------------------------------------------------------
try:
    import src.feature_engineering as fe_mod  # borrow PCA settings from the module
    import numpy as np
    import pandas as pd
    from sklearn.decomposition import PCA

    # --- Precondition: dev_df must contain SVI columns ---
    svi_cols = [
        c for c in dev_df.columns
        if str(c).startswith("SVI_") or str(c).startswith("svi_")
    ]
    if not svi_cols:
        print("[PCA] Trends loading stability skipped: no SVI_* columns found in dev_df.")
    else:
        # Use the PCA settings defined in feature_engineering (to match the model)
        trend_method = str(getattr(fe_mod, "TREND_METHOD", "pca_only")).lower()
        var_thr = float(getattr(fe_mod, "PCA_VAR_THRESHOLD", 0.90))
        force_exact = bool(getattr(fe_mod, "PCA_FORCE_EXACT_N", False))
        pca_n = int(globals().get("PCA_N", 100))

        if trend_method != "pca_only":
            print(
                "[PCA] Trends loading stability skipped: "
                f"TREND_METHOD='{trend_method}' does not use PCA."
            )
        else:
            # --- Expand the training window year by year ---
            years = sorted(pd.to_numeric(dev_df["Year"], errors="coerce").dropna().unique())
            if len(years) < 2:
                print(
                    "[PCA] Trends loading stability skipped: "
                    "fewer than 2 distinct training years; cannot form any training-window pair."
                )
            else:
                cfg_name = "FE + Year + Trends"
                store: dict[str, dict[str, np.ndarray]] = {cfg_name: {}}

                def _fit_pca_loadings(train_df_win: pd.DataFrame) -> np.ndarray | None:
                    """Fit PCA for a single training window and return the loadings matrix."""
                    Xtr = (
                        train_df_win.loc[:, svi_cols]
                        .apply(pd.to_numeric, errors="coerce")
                        .astype(float)
                    )
                    if Xtr.empty:
                        return None

                    mu = Xtr.mean(axis=0)
                    sd = Xtr.std(axis=0).replace(0.0, np.nan)
                    Xz = (Xtr - mu) / sd
                    Xz = Xz.replace([np.inf, -np.inf], np.nan).fillna(0.0)

                    max_n = min(pca_n, Xz.shape[1], max(1, Xz.shape[0] - 1))
                    if max_n <= 0:
                        return None

                    if not force_exact:
                        # Choose the smallest n such that cumulative explained variance ≥ var_thr
                        probe = PCA(
                            n_components=min(max_n, Xz.shape[1]),
                            svd_solver="full",
                            random_state=0,
                        )
                        probe.fit(Xz.values)
                        csum = np.cumsum(probe.explained_variance_ratio_)
                        n_comp = int(np.searchsorted(csum, var_thr) + 1)
                        n_comp = max(1, min(n_comp, max_n))
                    else:
                        n_comp = max_n

                    pca = PCA(
                        n_components=n_comp,
                        svd_solver="full",
                        random_state=0,
                    )
                    pca.fit(Xz.values)
                    # loadings: (n_features, n_components) after transpose
                    return np.asarray(pca.components_, dtype=float).T

                # --- Compute PCA for cumulative training windows
                #     (Year1), (Year1–Year2), ..., (Year1–YearN)
                for i in range(len(years)):
                    # cumulative prefix: years[0:i+1]
                    train_years = years[: i + 1]
                    if not train_years:
                        continue

                    train_df_win = dev_df[dev_df["Year"].isin(train_years)].copy()
                    if train_df_win.empty:
                        continue

                    start_y, end_y = int(train_years[0]), int(train_years[-1])
                    if start_y == end_y:
                        span = f"{start_y}"
                    else:
                        span = f"{start_y}–{end_y}"

                    L = _fit_pca_loadings(train_df_win)
                    if L is None or L.size == 0:
                        continue

                    # Use only the training span as the key
                    store[cfg_name][span] = L

                if not store[cfg_name]:
                    print(
                        "[PCA] Trends loading stability: "
                        "no training windows produced valid PCA loadings."
                    )
                else:
                    # Use compute_trends_pca_loading_stability from feature_engineering
                    stab_df = compute_trends_pca_loading_stability(store)
                    if stab_df is not None and not stab_df.empty:
                        out_path = PROJECT_ROOT / "pca_trends_loading_stability.csv"
                        stab_df.to_csv(out_path, index=False)
                        print(f"[PCA] Trends loading stability saved to: {out_path}")
                    else:
                        print(
                            "[PCA] Trends loading stability: "
                            "no consecutive fold pairs available for comparison."
                        )

except Exception as e:
    print("[PCA] Trends loading stability computation skipped due to error:", e)


# %% [code]
from pathlib import Path
import sys, importlib

print("CWD =", Path.cwd())

print("sys.path[0:5] =", sys.path[0:5])

try:
    import src
    print("src.__file__ =", Path(src.__file__).resolve())
except Exception as e:
    print("src not importable yet:", e)

hits = list(Path(".").rglob("src/r3_sensitivity.py"))
print("Found r3_sensitivity.py at:", [str(h.resolve()) for h in hits][:5])


# %% [code]
# R-3 sensitivity (Top-k raw Trends vs PCA), tuned on MSE with time-respecting CV.
from pathlib import Path
import pandas as pd
import sys, importlib

#from src.r3_sensitivity import run_r3_topk_raw_sensitivity
import src.r3_sensitivity as r3s
importlib.reload(r3s)

from src.r3_sensitivity import run_r3_topk_raw_sensitivity


df_all = pd.concat([dev_df, holdout_df], ignore_index=True)
out_dir = Path(PROJECT_ROOT) / "r3_supp"

r3 = run_r3_topk_raw_sensitivity(
    df_all,
    train_years=(2022, 2023, 2024),
    holdout_year=2025,
    k=8,
    out_dir=out_dir,
    tune=True,
    tune_metric="mse",
    cv_min_train_years=2,           # First fold: train=2022-2023, val=2024
    xgb_n_iter=80,                  # Wider random search
    xgb_early_stopping_rounds=200,  # Early stopping during tuning
    enet_max_iter=5000,
)

print("[R-3] Top-k raw Trends series:", r3.topk_cols)
display(r3.pc1_assoc.head(12))
display(r3.holdout_perf)
display(r3.importance[r3.importance["is_trends_topk"]].head(30))
print(f"[R-3] CSV outputs written to: {out_dir}")
