# Supplementary material for: Prediction of Prefecture-Level Subjective Well-Being in Japan by Using Google Trends and Socioeconomic Data: Machine Learning Model Development and Validation Study
Source: JMIR Form Res. 2026 Mar 20;10:e88696. doi: 10.2196/88696 (PMC13049395; doi:10.2196/88696)
Supplement: Multimedia Appendix 3 [file formative_v10i1e88696_app3.zip › revised-project-root/docs/CITATION.cff]

cff-version: 1.2.0
title: "Prefectural SWB Nowcasting — Code"
authors:
  - family-names: Kishi
    given-names: Kenichi
date-released: 2025-11-04
license: MIT
doi: "10.5281/zenodo.TBD"  # after minting
preferred-citation:
  type: article
  authors:
    - family-names: Kishi
      given-names: Kenichi
  title: "Potential Infodemiological Indicators for Prefectural-Level SWB Prediction"
  year: 2025
  doi: "TBD"
