# Supplementary material for: Prediction of Prefecture-Level Subjective Well-Being in Japan by Using Google Trends and Socioeconomic Data: Machine Learning Model Development and Validation Study
Source: JMIR Form Res. 2026 Mar 20;10:e88696. doi: 10.2196/88696 (PMC13049395; doi:10.2196/88696)
Supplement: Multimedia Appendix 3 [file formative_v10i1e88696_app3.zip › revised-project-root/docs/README.md]

# Prefectural SWB Nowcasting — Code & Reproducibility

## License
Code: MIT (see `LICENSE`). Each source file declares `SPDX-License-Identifier: MIT`.

## How to reproduce the paper's results
- Python: 3.11 (recommended)
- Key libs: scikit-learn, xgboost, lightgbm, optuna, statsmodels, pandas, numpy
- Set random seed: `SEED=42` (see pipeline defaults)
- Run: `run_main.ipynb` for end-to-end pipeline (WFV and 2025 holdout)

## Data sources
- Smart City Institute Japan (General Incorporated Association Smart City Institute): prefectural SWB (life satisfaction 0–10, 2022–2025)
- e‑Stat socioeconomic indicators
- Google Trends (PyTrends; category-level indices)
- Nikkei 225 index (daily stock price series, 2022–2025)
See the paper for exact references and collection dates.

## Local database layout
- The analysis pipeline reads a local SQLite database at `data/Predict_SWB.db`.
- Google Trends categories and IDs are listed in `terms_template.csv`; the corresponding table columns in the SQLite database use these category names.

## Notes / Terms
- Google Trends data retrieval follows Google's Terms of Service; verify your usage.
- Google Trends and Nikkei 225 series used in the paper cannot be re-distributed here, but researchers can obtain equivalent data directly from Google Trends and from standard stock price data providers.
- This repository includes **code and metadata templates only**; the SQLite database must be created locally from the original data sources.

## Citation
If you use this code, please cite the research letter and repository:
> Kishi K. Potential Infodemiological Indicators for Prefectural-Level Subjective Well-Being Prediction (2025).
DOI: _TBD_ (will be inserted after minting).
## Reviewer R-3 sensitivity analysis (Top-k raw Trends vs PCA)
- Module: `src/r3_sensitivity.py`
- Purpose: Identify Trends series most associated with PC1 (training years only) and re-fit ElasticNet + XGBoost using only Top-k raw series (no PCA), then compare against the PCA-based Stage 3.
- How to run: open `run_main.ipynb` and execute the final cell labeled "Reviewer R-3 sensitivity".
- Outputs: CSV files under `r3_supp/` (Table S7A–S7C materials).
