# Supplementary material for: Prediction of Prefecture-Level Subjective Well-Being in Japan by Using Google Trends and Socioeconomic Data: Machine Learning Model Development and Validation Study
Source: JMIR Form Res. 2026 Mar 20;10:e88696. doi: 10.2196/88696 (PMC13049395; doi:10.2196/88696)
Supplement: Multimedia Appendix 3 [file formative_v10i1e88696_app3.zip › revised-project-root/docs/terms_template.csv]

category_id	category_description	terms	cat_filter
3	Arts & Entertainment	/m/02vxn; /m/07c52; /g/11cp7ksmnn; /m/01jddz; /m/0c6wml	3
13	Internet & Telecommunications	/g/11j8qrlk97; /m/02nf_; /g/11v_92j2mr; /m/0h4d9; /m/02y_9m3	13
299	Online Communities		299
8	Games	/m/07_tb; /m/04951x; /m/02qh79; /m/0403l3g; /m/07gl9	8
5	Computers & Electronics	/m/01c648; /m/050k8; /m/08mh3kd; /m/05khh; /m/01c0z	5
18	Shopping	/g/113lz97yx; /m/02jfdl; /m/047m52; /m/044g_k; /g/11nxv3q91v	18
20	Sports	/m/036bzt; /g/11c6t_1mq9; /m/0d38m; /m/05nd_; /g/11c6vfcdr1	20
16	News	/m/09jx2; /g/11m59lwv6l; /m/03tp4; /m/0g2k1; /m/02l3h	16
12	Business & Industry	/g/11j317s7xg; /m/012qhn; /m/019h6j; /m/018y_6; /g/11nxv3q91v	12
71	Food & Drink	/m/0p57p; /g/11gchzp7kx; /g/1213h4d9; /g/11ty189hzk; /g/11j8qr8r2t	71
66	Pets & Animals		66
174	Science		174
7	Finance	/m/09jx2; /m/04n7dpf; /m/018m33; /g/11m5gpxc66; /m/0273t5w	7
45	Health	/m/01g2q; /m/0ftsr; /m/0cnmb; /m/05bvcl; /g/121j1nlf	45
958	Jobs & Education	/m/07s_c; /g/11yg29r3pr; /g/11nnz9psh6; /m/02w88k; /m/018m77	958
533	Reference Materials	/m/0866r; /m/04_tb; /g/1yw7410rz; /g/1235w5lb; /m/07h26	533
47	Automotive	/m/0d4yhw; /g/11q3q4kfw6; /g/11fsrbwv27; /m/03bxwvx; /m/0410vz6	47
65	Hobbies & Leisure	/g/11ltj9yf_v; /m/068jd; /m/01h6d4; /g/11sdpt8dwj; /g/11vbq2tdxz	65
11	Home & Garden	/g/11lkx5qz_1; /g/11fn051cn2; /m/034v_; /g/11j8qrg33h; /g/11fsrbwfs0	11
22	Books & Literature		22
14	People & Society	/m/04ztj; /g/11sr9_s2qj; /m/0fglh; /m/0czbt60; /m/05c7vv	14
44	Beauty & Fitness	/g/1213h4d9; /m/04lbbc; /g/11vm5dv0d; /g/122_gf1z; /g/11j317ps40	44
29	Real Estate	/g/11q4c9js4r; /g/11j2fvgqzh; /m/0273t5w; /m/020shm	29
19	Law & Government	/m/07g82; /g/11rtq707pn; /m/0by51; /m/02l3h; /g/11vj41kh5_	19
67	Travel	/m/014dsx; /g/11g6qjncfz; /g/11m9zlvzkt; /m/0117n44z; /m/05sv1	67
