# Supplementary material for: Prediction of Prefecture-Level Subjective Well-Being in Japan by Using Google Trends and Socioeconomic Data: Machine Learning Model Development and Validation Study
Source: JMIR Form Res. 2026 Mar 20;10:e88696. doi: 10.2196/88696 (PMC13049395; doi:10.2196/88696)
Supplement: Multimedia Appendix 3 [file formative_v10i1e88696_app3.zip › revised-project-root/src/audit.py]

# SPDX-License-Identifier: MIT
from __future__ import annotations
import numpy as np
import pandas as pd
from typing import Optional
from sklearn.preprocessing import StandardScaler
from sklearn.inspection import permutation_importance
from sklearn.linear_model import ElasticNetCV
import statsmodels.api as sm
from statsmodels.stats.outliers_influence import variance_inflation_factor
import matplotlib.pyplot as plt
from itertools import permutations
import numpy as np

# ---------------------------------------------------------------------
# Utility functions
# ---------------------------------------------------------------------

def _pw_normalize(weights: np.ndarray, years: np.ndarray) -> np.ndarray:
    """Normalize sample weights so that the total weight within each year equals 1."""
    w = np.asarray(weights, float).copy()
    y = np.asarray(years, int)
    for yr in np.unique(y):
        mask = (y == yr)
        s = float(w[mask].sum())
        if s > 0:
            w[mask] = w[mask] / s
    return w


def _safe_vif_df(X: pd.DataFrame, max_cols: int = 2000) -> pd.Series:
    """Compute VIF safely, dropping constant columns and limiting columns by variance top-k."""
    X0 = X.copy()
    nunique = X0.nunique(dropna=False)
    const_cols = nunique[nunique <= 1].index.tolist()
    X0.drop(columns=const_cols, inplace=True, errors="ignore")
    if X0.shape[1] == 0:
        return pd.Series(index=X.columns, dtype=float, name="VIF")
    if X0.shape[1] > max_cols:
        var = X0.var().sort_values(ascending=False)
        X0 = X0[var.index[:max_cols]]
    X0 = X0.astype(float).fillna(0.0)
    X_arr = sm.add_constant(X0.values, has_constant='add')
    vifs = []
    for j in range(1, X_arr.shape[1]):  # skip intercept
        try:
            vifs.append(variance_inflation_factor(X_arr, j))
        except Exception:
            vifs.append(np.inf)
    out = pd.Series(vifs, index=X0.columns, name="VIF")
    s = pd.Series(index=X.columns, dtype=float, name="VIF")
    s.loc[out.index] = out.values
    return s


def _corr_clusters(X: pd.DataFrame, threshold: float = 0.95) -> pd.Series:
    """Group variables into correlation clusters using greedy search based on |corr| >= threshold."""
    if X.empty:
        return pd.Series(dtype=object, name="corr_cluster_id")
    Xn = X.apply(pd.to_numeric, errors="coerce").astype(float)
    med = Xn.median(numeric_only=True)
    Xn = Xn.fillna(med)
    mu = Xn.mean(axis=0).values
    sd = Xn.std(axis=0, ddof=0).replace(0.0, np.nan).values
    Z = np.nan_to_num((Xn.values - mu) / sd)
    with np.errstate(invalid="ignore"):
        C = np.corrcoef(Z, rowvar=False)
    cols = list(Xn.columns)
    n = len(cols)
    visited = np.zeros(n, dtype=bool)
    cluster_id = np.full(n, -1, dtype=int)
    cid = 0
    for i in range(n):
        if visited[i]:
            continue
        grp = [i]
        visited[i] = True
        cluster_id[i] = cid
        for j in range(i + 1, n):
            if visited[j]:
                continue
            if np.isfinite(C[i, j]) and abs(C[i, j]) >= threshold:
                visited[j] = True
                cluster_id[j] = cid
        cid += 1
    return pd.Series(cluster_id, index=cols, name="corr_cluster_id")


# ---------------------------------------------------------------------
# Main audit routine
# ---------------------------------------------------------------------

def audit_feature_set(
    X_tr: pd.DataFrame,
    y_tr: np.ndarray,
    years_tr: np.ndarray,
    sample_weight: Optional[np.ndarray] = None,
    *,
    n_repeats: int = 5,
    random_state: int = 42,
    corr_threshold: float = 0.95
) -> pd.DataFrame:
    """
    Produce a unified audit table of features for diagnostics and pruning.
      Includes:
        - Variance Inflation Factor (VIF)
        - Weighted absolute correlation with y
        - WLS p-values (with intercept)
        - ElasticNetCV absolute coefficients
        - Permutation importance
        - Correlation cluster ID and representative flag
        - Constant-column indicator
    """
    X = X_tr.copy()
    y = np.asarray(y_tr, float).ravel()
    yrs = np.asarray(years_tr, int).ravel()
    if sample_weight is None:
        w = np.ones_like(y, dtype=float)
    else:
        w = np.asarray(sample_weight, float).ravel()
    w = _pw_normalize(w, yrs)

    X = X.apply(pd.to_numeric, errors="coerce")
    nunique = X.nunique(dropna=False)
    const_cols = nunique[nunique <= 1].index.tolist()

    # Standardize predictors
    scaler = StandardScaler()
    Xs = pd.DataFrame(
        scaler.fit_transform(X.fillna(X.median(numeric_only=True))),
        columns=X.columns, index=X.index
    )

    # --- VIF ---
    vif = _safe_vif_df(Xs)

    # --- Weighted |corr(y)| ---
    yc = y - np.average(y, weights=w)
    corrs = {}
    for c in Xs.columns:
        xv = Xs[c].to_numpy(dtype=float)
        num = float(np.sum(w * xv * yc))
        den = float(np.sqrt(np.sum(w * xv**2) * np.sum(w * yc**2)))
        corrs[c] = abs(num / den) if den > 0 else 0.0
    abs_corr = pd.Series(corrs, name="abs_corr_y")

    # --- Weighted least squares for p-values ---
    X_sm = sm.add_constant(Xs.values, has_constant='add')
    try:
        wls = sm.WLS(y, X_sm, weights=w).fit()
        pvals = pd.Series(wls.pvalues[1:], index=Xs.columns, name="p_value")
    except Exception:
        pvals = pd.Series(index=Xs.columns, data=np.nan, name="p_value")

    # --- ElasticNetCV and permutation importance ---
    enet = ElasticNetCV(l1_ratio=[0.1, 0.5, 0.9],
                        alphas=np.logspace(-4, 1, 10),
                        max_iter=20000, cv=3, random_state=random_state)
    try:
        enet.fit(Xs.values, y, sample_weight=w)
        enet_coef = pd.Series(np.abs(enet.coef_), index=Xs.columns, name="enet_abs_coef")
        pi = permutation_importance(enet, Xs.values, y,
                                    scoring='neg_mean_squared_error',
                                    n_repeats=n_repeats,
                                    random_state=random_state,
                                    sample_weight=w)
        perm = pd.Series(pi.importances_mean, index=Xs.columns, name="perm_importance")
    except Exception:
        enet_coef = pd.Series(index=Xs.columns, data=0.0, name="enet_abs_coef")
        perm = pd.Series(index=Xs.columns, data=0.0, name="perm_importance")

    # --- Correlation clusters ---
    cluster = _corr_clusters(Xs, threshold=corr_threshold)

    # --- Representative flag within each cluster ---
    rep_flag = pd.Series(False, index=Xs.columns, name="is_corr_cluster_rep")
    if not cluster.empty:
        tmp = pd.DataFrame({
            "cluster": cluster,
            "coef": enet_coef.reindex(Xs.columns).fillna(0.0),
            "corr": abs_corr.reindex(Xs.columns).fillna(0.0),
        })
        for k, g in tmp.groupby("cluster", sort=False):
            if not g.empty:
                g_sorted = g.sort_values(["coef", "corr"], ascending=[False, False])
                rep_flag.loc[g_sorted.index[0]] = True

    # --- Merge all metrics ---
    out = pd.concat([vif, abs_corr, pvals, enet_coef, perm, cluster, rep_flag], axis=1)
    out.index.name = "feature"
    out["is_constant"] = False
    if const_cols:
        out.loc[const_cols, ["VIF","abs_corr_y","p_value","enet_abs_coef","perm_importance"]] = np.nan
        out.loc[const_cols, "is_constant"] = True

    # Reorder columns for readability
    cols = ["VIF","abs_corr_y","p_value","enet_abs_coef","perm_importance",
            "corr_cluster_id","is_corr_cluster_rep","is_constant"]
    out = out.reindex(columns=cols)
    return out.sort_values(["is_constant","is_corr_cluster_rep","perm_importance","enet_abs_coef","abs_corr_y"],
                           ascending=[False,False,False,False,False])


def save_audit_csv(df: pd.DataFrame, path: str) -> None:
    """Save audit table to CSV with UTF-8 encoding."""
    import os
    os.makedirs(os.path.dirname(path), exist_ok=True)
    df.to_csv(path, index=True, encoding="utf-8")

# ---------------------------------------------------------------------
# Weighted standardization helpers
# ---------------------------------------------------------------------
def _pw_normalize_yearsum1(years: np.ndarray) -> np.ndarray:
    """Return per-year normalized weights (sum=1 in each year)."""
    yrs = np.asarray(years, int).ravel()
    w = np.ones_like(yrs, dtype=float)
    for yr in np.unique(yrs):
        m = (yrs == yr)
        s = w[m].sum()
        if s > 0:
            w[m] = w[m] / s
    return w

def _w_standardize(X: np.ndarray, w: np.ndarray) -> tuple[np.ndarray, np.ndarray, np.ndarray]:
    """Weighted standardization (center & scale by weighted mean/std)."""
    w = np.asarray(w, float).ravel()
    wm = np.average(X, weights=w, axis=0)
    xc = X - wm
    var = np.average(xc**2, weights=w, axis=0)
    std = np.sqrt(np.maximum(var, 1e-12))
    z = xc / std
    return z, wm, std

def _w_corr_y(Xz: np.ndarray, yz: np.ndarray, w: np.ndarray) -> np.ndarray:
    """Weighted correlation between standardized X and standardized y."""
    w = np.asarray(w, float).ravel()
    num = np.average(Xz * yz[:, None], weights=w, axis=0)
    return np.clip(num, -1.0, 1.0)

# ---------------------------------------------------------------------
# Pratt contributions (weighted WLS, standardized)
# ---------------------------------------------------------------------
def compute_pratt_contributions_and_plot(
    X: pd.DataFrame,
    y: np.ndarray,
    years: np.ndarray,
    project_root: str,
    *,
    total_r2: float = 0.675,
    out_csv: str = "feature_r2_contributions_pratt.csv",
    out_png: str = "feature_r2_contributions_pratt.png",
    top_k: int = 30,
) -> tuple[str, str]:
    """
    Compute Pratt contributions using weighted standardization and WLS:
      psi_j = beta_j_std * r(y, x_j),  sum_j psi_j == R^2 (theoretical)
    Then scale to total_r2 (defensive).
    Saves a CSV and a horizontal bar plot (top_k features).
    """
    import os
    os.makedirs(project_root, exist_ok=True)
    y = np.asarray(y, float).ravel()
    yrs = np.asarray(years, int).ravel()
    # per-year normalized weights
    w = _pw_normalize_yearsum1(yrs)
    # numeric matrix
    Xn = X.apply(pd.to_numeric, errors="coerce").astype(float)
    Xn = Xn.fillna(Xn.median(numeric_only=True))
    # weighted standardization
    Xz, _, _ = _w_standardize(Xn.values, w)
    yz, _, _ = _w_standardize(y.reshape(-1, 1), w)
    yz = yz.ravel()
    # WLS on standardized variables (with intercept)
    X_sm = sm.add_constant(Xz, has_constant='add')
    model = sm.WLS(yz, X_sm, weights=w).fit()
    beta = model.params[1:]  # exclude intercept
    # weighted correlation
    r = _w_corr_y(Xz, yz, w)
    # Pratt
    psi = beta * r
    r2_wls = float(np.sum(psi))
    scale = (total_r2 / r2_wls) if (np.isfinite(r2_wls) and abs(r2_wls) > 1e-12) else 0.0
    contrib = psi * scale
    # table
    out = pd.DataFrame({
        "feature": Xn.columns,
        "beta_std": beta,
        "r_yx": r,
        "pratt_contribution": contrib
    }).sort_values("pratt_contribution", ascending=False)
    csv_path = os.path.join(project_root, out_csv)
    out.to_csv(csv_path, index=False, encoding="utf-8")
    # plot
    top = out.head(top_k).iloc[::-1]
    fig, ax = plt.subplots(figsize=(10, 8))
    ax.barh(top["feature"], top["pratt_contribution"])
    ax.set_xlabel(f"R² contribution (Pratt, scaled to {total_r2:.3f})")
    ax.set_title("Top features by Pratt R² contribution")
    plt.tight_layout()
    png_path = os.path.join(project_root, out_png)
    fig.savefig(png_path, dpi=300)
    return csv_path, png_path

# ---------------------------------------------------------------------
# LMG / Shapley R² (Monte-Carlo approximation)
# ---------------------------------------------------------------------
def _weighted_r2(X: np.ndarray, y: np.ndarray, w: np.ndarray) -> float:
    """Compute WLS R² for y ~ X (with intercept) under weights w."""
    X_sm = sm.add_constant(X, has_constant='add')
    res = sm.WLS(y, X_sm, weights=w).fit()
    return float(res.rsquared)

def compute_lmg_contributions(
    X: pd.DataFrame,
    y: np.ndarray,
    years: np.ndarray,
    *,
    total_r2: float = 0.675,
    n_permutations: int = 256,
    random_state: int = 42,
    project_root: str,
    out_csv: str = "feature_r2_contributions_lmg.csv"
) -> str:
    """
    Monte-Carlo Shapley/LMG: average incremental R² over random orderings.
    Returns path to the CSV with 'feature' and 'lmg_contribution'.
    """
    import os
    os.makedirs(project_root, exist_ok=True)
    rng = np.random.default_rng(int(random_state))
    y = np.asarray(y, float).ravel()
    yrs = np.asarray(years, int).ravel()
    # per-year normalized weights
    w = _pw_normalize_yearsum1(yrs)
    Xn = X.apply(pd.to_numeric, errors="coerce").astype(float)
    Xn = Xn.fillna(Xn.median(numeric_only=True))
    cols = list(Xn.columns)
    p = len(cols)
    inc = np.zeros(p, dtype=float)

    # Precompute centered/standardized y for stability (optional)
    # Use raw scale; LMG only needs ΔR² via WLS

    for _ in range(n_permutations):
        order = rng.permutation(p)
        used = []
        r2_prev = 0.0
        for idx in order:
            used.append(idx)
            X_used = Xn.iloc[:, used].values
            r2_curr = _weighted_r2(X_used, y, w)
            inc[idx] += max(r2_curr - r2_prev, 0.0)  # keep non-negative increment
            r2_prev = r2_curr

    lmg_raw = inc / float(n_permutations)
    # scale to total_r2
    scale = (total_r2 / lmg_raw.sum()) if lmg_raw.sum() > 0 else 0.0
    contrib = lmg_raw * scale
    out = pd.DataFrame({"feature": cols, "lmg_contribution": contrib}).sort_values(
        "lmg_contribution", ascending=False
    )
    out_path = os.path.join(project_root, out_csv)
    out.to_csv(out_path, index=False, encoding="utf-8")
    return out_path
