# Supplementary material for: Prediction of Prefecture-Level Subjective Well-Being in Japan by Using Google Trends and Socioeconomic Data: Machine Learning Model Development and Validation Study
Source: JMIR Form Res. 2026 Mar 20;10:e88696. doi: 10.2196/88696 (PMC13049395; doi:10.2196/88696)
Supplement: Multimedia Appendix 3 [file formative_v10i1e88696_app3.zip › revised-project-root/src/basemodel.py]

# SPDX-License-Identifier: MIT
"""
Base model training and tuning utilities.

This module contains functions for training base models, generating out-of-fold predictions,
importance weighting for covariate shift, and tuning mixture-of-experts gating.
"""

# Imports
from src.scaling import make_unified_preprocessor
from sklearn.linear_model import ElasticNet, Ridge, Lasso
from sklearn.ensemble import ExtraTreesRegressor
from sklearn.svm import SVR
from sklearn.pipeline import Pipeline
from lightgbm import LGBMRegressor
from xgboost import XGBRegressor
import numpy as np
import numpy as _np
import pandas as pd
import math
from sklearn.base import clone
from sklearn.model_selection import StratifiedKFold 

# If optuna is available, import it (with suppressed verbosity); otherwise set optuna to None
try:
    import optuna
    optuna.logging.set_verbosity(optuna.logging.WARNING)
except Exception:
    optuna = None

# Utility functions from src.util
#from src.util import prefecture_weighted_mse, make_cw_sample_weight
from src.util import make_cw_sample_weight
from src.util import _fit_with_sample_weight

# Configuration for base model filtering and forced feature drops
# (legacy bases removed → no explicit excludes needed)
EXCLUDE_BASE_MODELS: set = {"ENet_int"}
BASE_TUNE_MODELS: set = {"ElasticNet", "LGBM_shallow", "Ridge", "SVR", "XGB"}

FORCED_DROP_BY_FEATURESET: dict[str, list[str]] = {
    "FE only": [],
    "FE + Year": [],
    "FE + Year + Trends": [],
}
# === ClippedMLP wrapper: clip prediction range to SWB scale (0–10) ===
from sklearn.base import BaseEstimator, RegressorMixin
class ClippedRegressor(BaseEstimator, RegressorMixin):
    def __init__(self, base_model, clip=(0.0, 10.0)):
        self.base_model = base_model
        self.clip = clip
    def fit(self, X, y):
        self.base_model.fit(X, y)
        return self
    def predict(self, X):
        yhat = self.base_model.predict(X)
        return np.clip(yhat, self.clip[0], self.clip[1])


def _bm_name(bm):
    """Extract base model name from a tuple/list or dict definition."""
    if isinstance(bm, (tuple, list)) and bm:
        return str(bm[0])
    if isinstance(bm, dict) and "name" in bm:
        return str(bm["name"])
    return str(bm)


def _filter_model_collection(coll):
    """
    Filter out base models in EXCLUDE_BASE_MODELS while preserving collection type.
    - If coll is a dict: returns a dict excluding keys in EXCLUDE_BASE_MODELS.
    - If coll is a list/tuple: returns a list of elements whose names are not in EXCLUDE_BASE_MODELS.
    """
    if isinstance(coll, dict):
        return {k: v for k, v in coll.items() if k not in EXCLUDE_BASE_MODELS}
    else:
        return [bm for bm in coll if _bm_name(bm) not in EXCLUDE_BASE_MODELS]


def _norm_featset_name(name: str) -> str:
    """Normalize a feature set name (handles variations like 'FE Only', 'FE＋Year')."""
    s = str(name).strip()
    s = s.replace("＋", "+")
    t = s.lower()
    if ("year" in t) and ("trend" in t or "trends" in t):
        return "FE + Year + Trends"
    if "year" in t:
        return "FE + Year"
    return "FE only"


def _apply_forced_drops_to_X_by_model(
    X_by_model: dict[str, pd.DataFrame], feature_set: str
) -> dict[str, pd.DataFrame]:
    """
    Apply forced drop list of features (FORCED_DROP_BY_FEATURESET) to each base model's feature matrix.
    If a column to drop does not exist in a DataFrame, it is ignored. Logs dropped columns.
    """
    fkey = _norm_featset_name(feature_set)
    drop_cols = list(FORCED_DROP_BY_FEATURESET.get(fkey, []))
    if not drop_cols:
        return X_by_model
    out: dict[str, pd.DataFrame] = {}
    for base_name, X in (X_by_model or {}).items():
        try:
            exist = [c for c in drop_cols if c in X.columns]
            if exist:
                print(f"[FORCE-DROP][{fkey}/{base_name}] drop {exist}")
                out[base_name] = X.drop(columns=exist, errors="ignore")
            else:
                out[base_name] = X
        except Exception:
            # If any error occurs, return the original DataFrame for safety
            out[base_name] = X
    return out


def _apply_forced_drops_to_df(
    X_df: pd.DataFrame, feature_set: str
) -> pd.DataFrame:
    """
    Apply the forced drop list (FORCED_DROP_BY_FEATURESET) to a single DataFrame (e.g., for diagnostics).
    Ignores columns that are not present.
    """
    try:
        fkey = _norm_featset_name(feature_set)
        drop_cols = list(FORCED_DROP_BY_FEATURESET.get(fkey, []))
        if not drop_cols:
            return X_df
        exist = [c for c in drop_cols if c in X_df.columns]
        if exist:
            try:
                print(f"[FORCE-DROP][diag:{fkey}] drop {exist}")
            except Exception:
                pass
        return X_df.drop(columns=exist, errors="ignore")
    except Exception:
        return X_df


def _prefix_params_for_pipeline(pipe, params: dict) -> dict:
    """
    Given a Pipeline and a parameter dict without step names, return a new dict with the last step's name prefixed.
    Keys that already contain '__' are left unchanged.
    """
    if pipe is None or not hasattr(pipe, "named_steps"):
        return params
    last_step = list(pipe.named_steps.keys())[-1]
    out = {}
    for k, v in params.items():
        out[k if "__" in k else f"{last_step}__{k}"] = v
    return out


def tune_base_model(base_name, estimator, X, y, years,
                    tune_with_optuna=False, n_trials=15, random_state=0, prefectures=None):
    """
    Optionally tune a base model's hyperparameters using Optuna and return the tuned estimator.
    If tune_with_optuna is True and base_name is in BASE_TUNE_MODELS, uses tune_base_model_with_optuna to get best_params.
    Otherwise, returns the original estimator unchanged.
    """
    if (
        tune_with_optuna
        and (optuna is not None)
        and (base_name in globals().get("BASE_TUNE_MODELS", []))
        and ("tune_base_model_with_optuna" in globals())
    ):
        try:
            best_params, _ = tune_base_model_with_optuna(
                base_name, X, y, years, n_trials=n_trials,
                random_state=random_state, prefectures=prefectures
            )
            tuned = _make_base_estimator(base_name, params={}, random_state=int(random_state))
            if best_params:
                tuned.set_params(**_prefix_params_for_pipeline(tuned, best_params))
            return tuned
        except Exception as e:
            print(f"[OPTUNA] skip tuning for {base_name}: {e}")
            return estimator
    return estimator


def _fit_safely(est, X, y, **fit_kwargs):
    """
    Safely fit an estimator by dropping unsupported **fit** kwargs (e.g., early_stopping_rounds for LightGBM 4.x).
    If the estimator is a Pipeline, filters kwargs based on the final step's fit signature.
    """
    final_est = est
    import inspect
    if hasattr(est, "steps") and len(est.steps):
        # If Pipeline: get the final estimator in the pipeline
        final_est = est.steps[-1][1]
    try:
        sig = inspect.signature(final_est.fit)
        allowed = {k: v for k, v in fit_kwargs.items() if k in sig.parameters}
    except Exception:
        allowed = {}
    return est.fit(X, y, **allowed)


def _safe_numeric_df(X) -> pd.DataFrame:
    """
    Return a DataFrame containing only numeric columns of X.
    If X is not a DataFrame, convert it to DataFrame with generic column names.
    """
    if isinstance(X, pd.DataFrame):
        df = X.copy()
    else:
        # Handle unnamed numpy arrays by creating a DataFrame with dummy column names
        df = pd.DataFrame(np.asarray(X), columns=[f"x{j}" for j in range(np.asarray(X).shape[1])])
    num_cols = [c for c in df.columns if pd.api.types.is_numeric_dtype(df[c])]
    return df[num_cols].copy()


def _effective_sample_size(w) -> float:
    """
    Compute the effective sample size (ESS) for a given array of weights.
    ESS = (sum(w))^2 / sum(w^2), which indicates the equivalent number of uniform-weight samples.
    """
    w = np.asarray(w, dtype=float).ravel()
    w = w[np.isfinite(w)]
    if w.size == 0:
        return 0.0
    s = float(np.sum(w))
    return float((s * s) / max(1e-12, float(np.sum(w * w))))


def _build_iw_matrix(X_src, X_tgt) -> tuple[np.ndarray, np.ndarray]:
    """
    Build matrices of numeric features for source and target data with matching columns.
    Steps:
      - Select common numeric columns.
      - Drop near-zero variance columns.
      - Standardize features (fit on combined source+target if IW_SCALE_BOTH, else on source only).
      - Optionally apply PCA to reduce dimensionality (if IW_USE_PCA and dimension > IW_PCA_N).
    Returns:
      Xs, Xt: numpy arrays of transformed source and target features.
    """
    from sklearn.preprocessing import StandardScaler
    from sklearn.decomposition import PCA

    ds = _safe_numeric_df(X_src)
    dt = _safe_numeric_df(X_tgt)
    # Restrict to common columns
    cols = [c for c in ds.columns if c in set(dt.columns)]
    ds = ds[cols].copy(); dt = dt[cols].copy()

    # default is conservative but includes common year/time/macro flags for IW ONLY
    drop_pat = tuple(globals().get(
        "IW_DROP_NAME_PATTERNS",
        ("time_idx", "time_idx_c", "yr_sin_", "yr_cos_", "yr_", "year",
         "nikkei225", "nikkei225_", "cpi_jp_")
    ))
    bad = [c for c in list(ds.columns) if any(p in str(c) for p in drop_pat)]
    if bad:
        ds = ds.drop(columns=[c for c in bad if c in ds.columns], errors="ignore")
        dt = dt.drop(columns=[c for c in bad if c in dt.columns], errors="ignore")
        cols = [c for c in cols if c not in bad]
        if globals().get("IW_ENABLE_LOG", False):
            print(f"[IW] drop columns for IW (pattern match): {bad}")

    if len(cols) == 0:
        return np.ones((len(ds), 1), dtype=float), np.ones((len(dt), 1), dtype=float)

    var_eps = float(globals().get("IW_VAR_THRESHOLD", 1e-8))
    var_s = ds.var(numeric_only=True)
    var_t = dt.var(numeric_only=True)
    keep = [c for c in cols if float(var_s.get(c, 0.0)) > var_eps and float(var_t.get(c, 0.0)) > var_eps]
    
    ds = ds[keep]; dt = dt[keep]
    if ds.shape[1] == 0:
        return np.ones((len(ds), 1), dtype=float), np.ones((len(dt), 1), dtype=float)
    if globals().get("IW_ENABLE_LOG", False):
        dropped = [c for c in cols if c not in keep]
        if dropped:
            print(f"[IW] drop near-const (src/te) for IW: {dropped}")
    # Use robust quantile ranges to avoid outlier effects.
    try:
        q_lo = float(globals().get("IW_SEP_Q_LO", 0.05))
        q_hi = float(globals().get("IW_SEP_Q_HI", 0.95))
        qs = ds.quantile([q_lo, q_hi], numeric_only=True)
        qt = dt.quantile([q_lo, q_hi], numeric_only=True)
        no_overlap = []
        for c in list(ds.columns):
            ls, hs = float(qs.loc[q_lo, c]), float(qs.loc[q_hi, c])
            lt, ht = float(qt.loc[q_lo, c]), float(qt.loc[q_hi, c])
            if (np.isfinite([ls, hs, lt, ht]).all()
                and ((hs <= lt) or (ht <= ls))):
                no_overlap.append(c)
        if no_overlap:
            ds = ds.drop(columns=no_overlap, errors="ignore")
            dt = dt.drop(columns=no_overlap, errors="ignore")
            if globals().get("IW_ENABLE_LOG", False):
                print(f"[IW] drop non-overlap (src/te) for IW: {no_overlap}")
    except Exception:
        pass            

    # Standardize features: fit scaler on combined data if IW_SCALE_BOTH, otherwise on source
    if globals().get("IW_SCALE_BOTH", True):
        all_mat = pd.concat([ds, dt], axis=0, ignore_index=True)
        scaler = StandardScaler().fit(all_mat.values)
    else:
        scaler = StandardScaler().fit(ds.values)
    Xs = scaler.transform(ds.values); Xt = scaler.transform(dt.values)

    # Apply PCA if enabled and needed
    if globals().get("IW_USE_PCA", True) and (globals().get("IW_PCA_N", None) is not None) and (ds.shape[1] > int(globals().get("IW_PCA_N", 50))):
        try:
            pca = PCA(n_components=int(globals().get("IW_PCA_N", 50)), svd_solver="auto", random_state=42)
            Xs = pca.fit_transform(Xs)
            Xt = pca.transform(Xt)
        except Exception:
            pass
    return Xs.astype(float), Xt.astype(float)


def compute_importance_weights(
    X_source, X_target,
    *, stage_name: str | None = None,
    context: str | None = None,
    abs_clip: tuple[float, float] | None = None,
    winsorize_q: tuple[float, float] = (0.02, 0.98),
) -> np.ndarray:
    """
    Estimate importance weights for covariate shift (source vs target distribution).
    Uses logistic regression to estimate density ratio p_target(x)/p_source(x).
    Returns an array of sample weights for X_source (length = len(X_source)).
    If estimation fails or is degenerate, returns an array of ones.
    """
    from sklearn.linear_model import LogisticRegression
    from sklearn.metrics import roc_auc_score

    try:
        # 0) Preprocess: build feature matrices for source and target
        Xs, Xt = _build_iw_matrix(X_source, X_target)
        ns, nt = int(Xs.shape[0]), int(Xt.shape[0])
        X = np.vstack([Xs, Xt])
        y = np.concatenate([np.zeros(ns, dtype=int), np.ones(nt, dtype=int)])

        # 1) Build base classifier spec (clone each time to avoid data leakage)
        base_clf = LogisticRegression(
            penalty="l2", C=float(globals().get("IW_LOGREG_C", 0.25)),
            solver="lbfgs", max_iter=int(globals().get("IW_LOGREG_MAX_ITER", 1000)),
            class_weight="balanced", n_jobs=None
        )

        # 1a) OOF AUC for degeneracy check (reduces in-sample inflation)
        n_splits = int(globals().get("IW_AUC_CV", 5))
        skf = StratifiedKFold(n_splits=max(2, n_splits), shuffle=True,
                              random_state=int(globals().get("IW_CV_SEED", 42)))
        proba_all_oof = np.zeros_like(y, dtype=float)
        for tr_idx, va_idx in skf.split(X, y):
            clf_i = clone(base_clf)
            clf_i.fit(X[tr_idx], y[tr_idx])
            proba_all_oof[va_idx] = clf_i.predict_proba(X[va_idx])[:, 1]
        try:
            auc_oof = float(roc_auc_score(y, proba_all_oof))
        except Exception:
            auc_oof = float("nan")

        # 1b) Fit final classifier on ALL data for weight computation
        clf = clone(base_clf).fit(X, y)

        # 2) Compute raw importance weights r = p/(1-p) using final fit
        proba_src = clf.predict_proba(Xs)[:, 1]
        eps = float(globals().get("IW_PROBA_EPS", 1e-3))
        p_src = np.clip(proba_src, eps, 1.0 - eps)
        w_raw = p_src / (1.0 - p_src)

        # 3) Winsorize -> absolute clip -> normalize to mean 1
        try:
            lo_q, hi_q = winsorize_q
            lo_w, hi_w = np.quantile(w_raw, lo_q), np.quantile(w_raw, hi_q)
            w = np.clip(w_raw, lo_w, hi_w)
        except Exception:
            w = w_raw
        if abs_clip is None:
            abs_clip = tuple(globals().get("IW_WEIGHT_CLIP", (0.7, 1.8)))
        w = np.clip(w, float(abs_clip[0]), float(abs_clip[1]))
        w = w / max(np.mean(w), 1e-12)
        w[~np.isfinite(w)] = 1.0

        # 4) Compute AUC for degenerate check
        auc = auc_oof

        # If nearly perfect separation (AUC ~ 1) or almost constant weights, fall back to uniform
        _auc_th = float(globals().get("IW_UNIFORMIZE_IF_AUC_GTE", globals().get("IW_AUC_DISABLE_TH", 0.995)))
        _std_th = float(globals().get("IW_FORCE_UNIFORM_IF_STD_LE", globals().get("IW_MIN_STD", 1e-8)))
        if (np.isfinite(auc) and (auc >= _auc_th)) or (np.std(w) <= _std_th):
            if bool(globals().get("IW_VERBOSE", True)):
                print("[IW] degenerate (AUC≈1 or std≈0) → use uniform weights"
                      + (f" | OOF-AUC={auc:.3f}" if np.isfinite(auc) else ""))
            return np.ones_like(w, dtype=float)

        # 5) Blend uniform weights and IW using AUC as intensity (γ=0 => uniform, γ=1 => full IW)
        enable_iw = True
        if stage_name is not None:
            disabled = set(globals().get("IW_DISABLE_STAGES", set()))
            enable_iw = (stage_name not in disabled)
        if enable_iw and np.isfinite(auc):
            gamma = max(0.0, min(1.0, (auc - globals().get("IW_AUC_GATE_LO", 0.55)) / max(1e-9, (globals().get("IW_AUC_GATE_HI", 0.85) - globals().get("IW_AUC_GATE_LO", 0.55)))))
        else:
            gamma = 0.0
        gamma = float(min(gamma, globals().get("IW_MAX_GAMMA", 0.60)))
        w_final = (1.0 - gamma) + gamma * w
        if (not np.isfinite(w_final).all()) or (np.std(w_final) < globals().get("IW_MIN_STD", 1e-8)):
            w_final = np.ones_like(w, dtype=float)

        # 6) Optional logging
        if bool(globals().get("IW_ENABLE_LOG", False)):
            def _Q(a, q):
                try: return float(np.quantile(a, q))
                except Exception: return float("nan")
            ess = (w_final.sum() ** 2) / max(1e-12, (w_final ** 2).sum())
            nsrc = int(len(w_final))
            print(f"[IW]{' ' + context if context else ''} OOF-AUC={auc:.3f}, "
                  f"gamma={gamma:.2f}, enabled={enable_iw} | "                  
                  f"n_src={ns}, n_tgt={nt} | ESS={ess:.1f} ({ess/max(1,nsrc):.2%})")
            print(f"[IW]{' ' + context if context else ''} weight stats (mean={np.mean(w_final):.3f}, sd={np.std(w_final):.3f}, "
                  f"min={np.min(w_final):.3f}, q01={_Q(w_final,0.01):.3f}, q05={_Q(w_final,0.05):.3f}, "
                  f"median={np.median(w_final):.3f}, q95={_Q(w_final,0.95):.3f}, q99={_Q(w_final,0.99):.3f}, "
                  f"max={np.max(w_final):.3f})")

        return w_final
    except Exception:
        # Fallback: return uniform weights on failure
        return _np.ones(len(X_source), dtype=float)


def generate_oof_predictions(estimator, X_tr, y_tr, X_out, years, allow_three_splits=False, groups=None):
    """
    Generate out-of-fold (OOF) predictions for training data and final predictions for X_out using manual CV.
    Uses class-weighted MSE sample weights for prefectures during training folds. Applies importance weighting for final fit if enabled.
    Returns a tuple (oof_predictions, out_predictions).
    """
    cv = globals().get("make_splits", None)
    if cv is None:
        from src.data_prep import make_splits as cv
    cv = cv(np.asarray(years), y_len=len(y_tr),
            allow_three=(allow_three_splits or (len(y_tr) >= 6)))
    y_arr = np.asarray(y_tr)
    oof = np.full(y_arr.shape[0], np.nan, dtype=float)
    for tr_idx, va_idx in cv:
        if len(tr_idx) == 0 or len(va_idx) == 0:
            continue
        est_i = clone(estimator)
        X_tr_i = X_tr.iloc[tr_idx] if hasattr(X_tr, "iloc") else X_tr[tr_idx]
        y_tr_i = y_arr[tr_idx]
        X_va_i = X_tr.iloc[va_idx] if hasattr(X_tr, "iloc") else X_tr[va_idx]
        sw_tr = make_cw_sample_weight(np.asarray(groups)[tr_idx]) if (groups is not None and make_cw_sample_weight is not None) else None
        if globals().get("_fit_with_sample_weight", None):
            globals()["_fit_with_sample_weight"](est_i, X_tr_i, y_tr_i, sw_tr)
        else:
            est_i.fit(X_tr_i, y_tr_i, **({"sample_weight": sw_tr} if sw_tr is not None else {}))
        oof[va_idx] = est_i.predict(X_va_i)
    sw_full = make_cw_sample_weight(np.asarray(groups)) if (groups is not None and make_cw_sample_weight is not None) else None
    # Importance weighting (covariate shift) for final full-fit
    if globals().get("ENABLE_IW", True):
        try:
            iw = compute_importance_weights(X_tr, X_out)
            if sw_full is None:
                sw_full = iw
            else:
                # Multiply CW and IW element-wise
                iw = np.asarray(iw, dtype=float)
                sw_full = (np.asarray(sw_full, dtype=float) * iw)
        except Exception:
            # On failure, proceed without IW (use only CW or uniform weights)
            pass
    final_model = clone(estimator)
    if globals().get("_fit_with_sample_weight", None):
        globals()["_fit_with_sample_weight"](final_model, X_tr, y_tr, sw_full)
    else:
        final_model.fit(X_tr, y_tr, **({"sample_weight": sw_full} if sw_full is not None else {}))
    out = final_model.predict(X_out)
    return oof, out

def _make_base_estimator(base_name: str, params: dict | None = None, random_state: int = 0):
    """Construct a base estimator (possibly as a Pipeline) given base_name and hyperparameter dict."""
    params = params or {}
    if base_name == "ElasticNet":
        pipe = Pipeline([("pre", make_unified_preprocessor()),
                         ("enet", ElasticNet(max_iter=100000, tol=1e-3, random_state=random_state))])        
        if params:
            pipe.set_params(**{f"enet__{k}": v for k, v in params.items()})
        return pipe
    if base_name == "LGBM_shallow" or base_name == "LGBM_deep":
        pipe = Pipeline([("pre", make_unified_preprocessor()),
                         ("lgbm", LGBMRegressor(random_state=random_state, verbose=-1, deterministic=True, force_col_wise=True))])
        if params:
            pipe.set_params(**{f"lgbm__{k}": v for k, v in params.items()})
        return pipe

    if base_name == "LGBM":
        return LGBMRegressor(random_state=random_state, verbose=-1,
                             n_jobs=-1, deterministic=True, force_col_wise=True, **params)
    if base_name == "ExtraTrees":
        return ExtraTreesRegressor(
            n_estimators=500,
            criterion="squared_error",
            max_depth=None,
            min_samples_split=2,
            min_samples_leaf=1,
            max_features=1.0,
            bootstrap=False,
            n_jobs=-1,
            random_state=random_state,
        )
    if base_name == "SVR":
        # Prefer scaling for SVR robustness
        from src.scaling import make_noemb_scaler
        pipe = Pipeline([
            ("pre", make_noemb_scaler()),
            ("svr", SVR(kernel="rbf", gamma="scale", C=1.0, epsilon=0.1, tol=1e-3, max_iter=100000, cache_size=800))
        ])
        if params:
            # params is expected like {"C":..., "epsilon":..., "kernel":..., "gamma":...}
            pipe.set_params(**{f"svr__{k}": v for k, v in params.items()})
        return pipe

    if base_name == "Ridge":
        pipe = Pipeline([("pre", make_unified_preprocessor()), ("ridge", Ridge())])
        if params:
            pipe.set_params(**{f"ridge__{k}": v for k, v in params.items()})
        return pipe

    if base_name == "XGB":
        # Explicitly set objective and tree_method for stability (consistent with BASE_MODELS default)
        return XGBRegressor(
            random_state=random_state,
            objective="reg:squarederror",
            tree_method="hist",
            verbosity=0,
            n_jobs=-1,
            **params,
        )

    if base_name == "MLP":
        # Fixed, conservative hyperparameters for small-sample, mixed features.
        # Pipeline:
        #   1) unified preprocessor (your existing one)
        #   2) StandardScaler(with_mean=False) to keep sparse safe
        #   3) MLPRegressor (small net + strong L2 + adaptive LR)
        pipe = Pipeline(steps=[
            ("pre", make_unified_preprocessor()),
            ("scaler", StandardScaler(with_mean=False)),
            ("mlp", MLPRegressor(
                hidden_layer_sizes=(32, 16),
                activation="relu",
                solver="adam",
                alpha=3e-3,                 # strong L2
                batch_size="auto",
                learning_rate="adaptive",
                learning_rate_init=1e-3,
                max_iter=1500,
                tol=1e-5,
                early_stopping=True,
                validation_fraction=0.15,
                n_iter_no_change=25,
                shuffle=False,              # respect time order
                random_state=random_state,
                verbose=False
            ))
        ])
        # allow override via params like {"alpha": ..., "hidden_layer_sizes": ...}
        if params:
            pipe.set_params(**{f"mlp__{k}": v for k, v in params.items()})
        return pipe

    # Fallback: clone predefined base model from BASE_MODELS if available
    return clone(globals().get("BASE_MODELS", {}).get(base_name))


def tune_base_model_with_optuna(base_name, X, y, years, *, n_trials=40, random_state=0, prefectures=None):
    """
    Optimize base model hyperparameters with Optuna using year-based splits. Objective is to maximize R².
    Returns (best_params, best_score).
    """
    # local imports for scoring
    from sklearn.metrics import r2_score
    from sklearn.model_selection import cross_val_score
    import hashlib
    import inspect as _ins
    from sklearn.pipeline import Pipeline as _Pipeline
    import numpy as _numpy
    from sklearn.neural_network import MLPRegressor
    from sklearn.preprocessing import StandardScaler    

    if (optuna is None) or (base_name not in BASE_TUNE_MODELS):
        return {}, 0.0

    # Splits (fallback to src.data_prep.make_splits if not in globals)
    make_splits = globals().get("make_splits", None)
    if make_splits is None:
        from src.data_prep import make_splits
    splits = make_splits(np.asarray(years), y_len=len(y), allow_three=(len(y) >= 6))
    X_df = X if isinstance(X, pd.DataFrame) else pd.DataFrame(X)

    # ------------ cache key for speed ------------
    try:
        x_arr = X_df.to_numpy(dtype=np.float32, copy=False)
        x_sig = hashlib.sha1(x_arr.tobytes()).hexdigest()
    except Exception:
        x_sig = f"shape={X_df.shape}"
    y_arr = np.asarray(y, dtype=np.float64, copy=False)
    y_sig = hashlib.sha1(y_arr.tobytes()).hexdigest()
    yrs_arr = np.asarray(years, dtype=np.int64, copy=False)
    yrs_sig = hashlib.sha1(yrs_arr.tobytes()).hexdigest()
    cols_sig = tuple(map(str, list(X_df.columns)))
    cache_key = (base_name, cols_sig, X_df.shape, x_sig, y_arr.shape, y_sig, yrs_sig, int(n_trials), int(random_state))
    _OPTUNA_CACHE = globals().get("_OPTUNA_CACHE", {})
    if cache_key in _OPTUNA_CACHE:
        return _OPTUNA_CACHE[cache_key]

    # Prepare group labels for weighted R² (prefecture-wise balanced)
    pref_labels = np.array(prefectures) if prefectures is not None else None

    def cv_score(estimator):
        """Return mean R² using year-based splits. Uses prefecture-balanced sample_weight when available."""
        def _make_cw_sample_weight(groups):
            g = _numpy.asarray(groups)
            uniq, cnt = _numpy.unique(g, return_counts=True)
            wmap = {u: (1.0/float(c) if c > 0 else 0.0) for u, c in zip(uniq, cnt)}
            w = _numpy.asarray([wmap.get(gi, 0.0) for gi in g], dtype=float)
            s = float(w.sum())
            return w if s == 0.0 else (w * (len(w)/s))

        if pref_labels is not None:
            scores = []
            for train_idx, val_idx in splits:
                est_clone = clone(estimator)
                X_train, X_val = X_df.iloc[train_idx], X_df.iloc[val_idx]
                y_train, y_val = y_arr[train_idx], y_arr[val_idx]
                groups_tr = pref_labels[train_idx]
                groups_val = pref_labels[val_idx]
                sw_tr = _make_cw_sample_weight(groups_tr)

                fit_params = {}
                try:
                    from lightgbm import LGBMRegressor
                    try:
                        from lightgbm import early_stopping as _lgb_es
                    except Exception:
                        _lgb_es = None
                    if isinstance(est_clone, LGBMRegressor):
                        fit_params["eval_set"] = [(X_val, y_val)]
                        sig = _ins.signature(est_clone.fit)
                        if _lgb_es is not None and "callbacks" in sig.parameters:
                            fit_params["callbacks"] = [_lgb_es(stopping_rounds=50, verbose=False)]
                        elif "early_stopping_rounds" in sig.parameters:
                            fit_params["early_stopping_rounds"] = 50
                    elif isinstance(est_clone, _Pipeline):
                        last_name, last_est = est_clone.steps[-1]
                        if isinstance(last_est, LGBMRegressor):
                            fit_params[f"{last_name}__eval_set"] = [(X_val, y_val)]
                            sig = _ins.signature(last_est.fit)
                            if _lgb_es is not None and "callbacks" in sig.parameters:
                                fit_params[f"{last_name}__callbacks"] = [_lgb_es(stopping_rounds=50, verbose=False)]
                            elif "early_stopping_rounds" in sig.parameters:
                                fit_params[f"{last_name}__early_stopping_rounds"] = 50
                except Exception:
                    pass

                try:
                    if isinstance(est_clone, _Pipeline):
                        last_name, last_est = est_clone.steps[-1]
                        sig_last = _ins.signature(last_est.fit)
                        if "sample_weight" in sig_last.parameters:
                            fit_params[f"{last_name}__sample_weight"] = sw_tr
                        est_clone.fit(X_train, y_train, **fit_params)
                    else:
                        sig = _ins.signature(est_clone.fit)
                        if "sample_weight" in sig.parameters:
                            fit_params["sample_weight"] = sw_tr
                        est_clone.fit(X_train, y_train, **fit_params)
                except Exception:
                    _fit_safely(est_clone, X_train, y_train)
                y_pred = est_clone.predict(X_val)
                # Weighted R² (prefecture-balanced)
                try:
                    sw_val = _make_cw_sample_weight(groups_val)
                    r2 = r2_score(y_val, y_pred, sample_weight=sw_val)
                except Exception:
                    r2 = r2_score(y_val, y_pred)
                scores.append(float(r2))
            # maximize mean R²
            return float(np.mean(scores))
        else:
            # Use plain R² if no prefecture labels are provided
            scores = cross_val_score(
                estimator, X_df, y_arr, cv=splits, scoring="r2"
            )
            return float(np.mean(scores))

    def objective(trial):
        if base_name == "ElasticNet":
            params = {
                "alpha": trial.suggest_float("alpha", 1e-5, 100.0, log=True),
                "l1_ratio": trial.suggest_float("l1_ratio", 0.0, 1.0),
                "tol": trial.suggest_float("tol", 1e-5, 1e-2, log=True),
                "max_iter": 100000
            }            
        elif base_name == "ENet_int":
            params = {
                "alpha": trial.suggest_float("alpha", 1e-5, 100.0, log=True),
                "l1_ratio": trial.suggest_float("l1_ratio", 0.05, 0.6),
            }
        elif base_name == "Ridge":
            # 基本4軸：alpha / fit_intercept / solver / (tol,max_iter: iterative solversのみ)
            solver = trial.suggest_categorical(
                "solver", ["lsqr", "sparse_cg", "sag", "saga"]
            )
            params = {
                "alpha": trial.suggest_float("alpha", 1e-6, 1e5, log=True),
                "fit_intercept": trial.suggest_categorical("fit_intercept", [True, False]),
                "solver": solver,
            }
            if solver in ("lsqr", "sparse_cg", "sag", "saga"):
                params["tol"] = trial.suggest_float("tol", 1e-7, 1e-2, log=True)
                params["max_iter"] = trial.suggest_int("max_iter", 1000, 10000, log=True)
            try:
                SEED = int(globals().get("SEED", 42))
            except Exception:
                SEED = 42
            params["random_state"] = SEED  # Ridgeはsag/saga            
        elif base_name == "LGBM":
            params = dict(
                n_estimators=trial.suggest_int("n_estimators", 200, 1000),
                learning_rate=trial.suggest_float("learning_rate", 0.02, 0.08, log=True),
                max_depth=trial.suggest_int("max_depth", 4, 8),
                num_leaves=trial.suggest_int("num_leaves", 31, 127),
                min_child_samples=trial.suggest_int("min_child_samples", 20, 80),
                subsample=trial.suggest_float("subsample", 0.6, 0.9),
                colsample_bytree=trial.suggest_float("colsample_bytree", 0.6, 0.9),
                reg_alpha=trial.suggest_float("reg_alpha", 0.0, 5.0),
                reg_lambda=trial.suggest_float("reg_lambda", 1e-6, 50.0, log=True),
            )
            if params["max_depth"] > 0:
                params["num_leaves"] = min(params["num_leaves"], 2 ** params["max_depth"])
        elif base_name == "LGBM_shallow":
            params = dict(
                n_estimators=trial.suggest_int("n_estimators", 300, 800),
                learning_rate=trial.suggest_float("learning_rate", 0.03, 0.10, log=True),
                max_depth=trial.suggest_int("max_depth", 4, 10),
                num_leaves=trial.suggest_int("num_leaves", 31, 127),
                min_child_samples=trial.suggest_int("min_child_samples", 20, 100),
                subsample=trial.suggest_float("subsample", 0.6, 0.9),
                colsample_bytree=trial.suggest_float("colsample_bytree", 0.6, 0.9),
                reg_alpha=trial.suggest_float("reg_alpha", 0.0, 5.0),
                reg_lambda=trial.suggest_float("reg_lambda", 1e-6, 50.0, log=True),
            )
            if params["max_depth"] > 0:
                params["num_leaves"] = min(params["num_leaves"], 2 ** params["max_depth"])
        elif base_name == "LGBM_deep":
            params = dict(
                n_estimators=trial.suggest_int("n_estimators", 400, 1200),
                learning_rate=trial.suggest_float("learning_rate", 0.03, 0.10, log=True),
                max_depth=trial.suggest_int("max_depth", 5, 12),
                num_leaves=trial.suggest_int("num_leaves", 31, 255),
                min_child_samples=trial.suggest_int("min_child_samples", 10, 80),
                subsample=trial.suggest_float("subsample", 0.6, 0.9),
                colsample_bytree=trial.suggest_float("colsample_bytree", 0.6, 0.9),
                reg_alpha=trial.suggest_float("reg_alpha", 0.0, 5.0),
                reg_lambda=trial.suggest_float("reg_lambda", 1e-6, 50.0, log=True),
            )
            if params["max_depth"] > 0:
                params["num_leaves"] = min(params["num_leaves"], 2 ** params["max_depth"])
        elif base_name == "XGB":
            params = dict(
                n_estimators=trial.suggest_int("n_estimators", 100, 800),
                learning_rate=trial.suggest_float("learning_rate", 0.02, 0.3, log=True),
                max_depth=trial.suggest_int("max_depth", 3, 8),
                min_child_weight=trial.suggest_int("min_child_weight", 1, 10),
                subsample=trial.suggest_float("subsample", 0.5, 0.9),
                colsample_bytree=trial.suggest_float("colsample_bytree", 0.5, 0.9),
                gamma=trial.suggest_float("gamma", 0.0, 5.0),
                reg_alpha=trial.suggest_float("reg_alpha", 0.0, 5.0),
                reg_lambda=trial.suggest_float("reg_lambda", 0.1, 5.0),
            )
        elif base_name == "SVR":
            params = dict(
                C=trial.suggest_float("C", 1e-1, 100.0, log=True),
                epsilon=trial.suggest_float("epsilon", 1e-3, 1.0, log=True),
                gamma=trial.suggest_categorical("gamma", ["scale", "auto"]),
            )
        else:
            return float("inf")

        try:
            estimator = _make_base_estimator(base_name, params, random_state)
            return cv_score(estimator)
        except Exception as e:
            print(f"[WARN] Optuna trial failed for {base_name} with params {params}: {e}")
            return float("-1e18")

    study = optuna.create_study(
        direction="maximize",
        sampler=optuna.samplers.TPESampler(seed=random_state),
        pruner=optuna.pruners.MedianPruner(n_warmup_steps=5),
    )
    study.optimize(objective, n_trials=n_trials, n_jobs=-1, show_progress_bar=False)
    result = (study.best_trial.params, study.best_value)
    try:
        _OPTUNA_CACHE[cache_key] = result
        globals()["_OPTUNA_CACHE"] = _OPTUNA_CACHE
    except Exception:
        pass
    return result  # (best_params, best_R2)
