# Supplementary material for: Prediction of Prefecture-Level Subjective Well-Being in Japan by Using Google Trends and Socioeconomic Data: Machine Learning Model Development and Validation Study
Source: JMIR Form Res. 2026 Mar 20;10:e88696. doi: 10.2196/88696 (PMC13049395; doi:10.2196/88696)
Supplement: Multimedia Appendix 3 [file formative_v10i1e88696_app3.zip › revised-project-root/src/config.py]

# SPDX-License-Identifier: MIT
"""
Configuration settings for the project.

This module centralizes paths and constants so they can be imported from
other modules or notebooks without redefining them.
"""
from __future__ import annotations
import logging
logger = logging.getLogger(__name__)
logger.addHandler(logging.NullHandler())

_CONFIG: dict = {}
def inject_config(mapping: dict | None = None, **kwargs) -> None:
    if mapping:
        _CONFIG.update(mapping)
    if kwargs:
        _CONFIG.update(kwargs)

def get(name: str, default=None):
    return _CONFIG.get(name, globals().get(name, default))
from pathlib import Path

# Project root (adjust if your directory structure changes)
PROJECT_ROOT = Path(__file__).resolve().parents[1]

# Path to the SQLite database used for predictions
DATA_PATH = PROJECT_ROOT / "data" / "Predict_SWB.db"

from dataclasses import dataclass, field
from typing import Optional


from dataclasses import dataclass
from typing import Callable, Optional, Any

@dataclass
class PipelineConfig:
    # Parallel WFV settings
    PARALLEL_WFV: bool = False
    PARALLEL_WFV_NJOBS: int = -1
    PARALLEL_WFV_VERBOSE: int = 10
    AVOID_OVERSUBSCRIPTION_IN_PARALLEL: bool = True
    # Trends and PCA settings
    TREND_METHOD: str = "pca_only"
    PCA_VAR_THRESHOLD: float = 0.90
    PCA_FORCE_EXACT_N: bool = False
    USE_TRENDS_IN_BASE: bool = True
    M2_TREND_PCA_N: int = 24
    M2_TREND_INTERACT_TOPK: int = 24
    M2_TREND_INTERACT_WITH: list[str] = field(default_factory=lambda: [
        "time_idx_c", "yr_sin_p2", "yr_cos_p2", "yr_sin_p4", "yr_cos_p4",
        "gpp_2021", "labor_force_q1", "cpi_value"
    ])
    # Base model optimization settings
    ENABLE_BASE_OPTUNA: bool = True
    BASE_OPTUNA_TRIALS: int = 20  # default Optuna trial count for base-model tuning
    # ===== Feature-policy (centralized source-of-truth) =====
    # If None -> notebook (or data_prep) will infer numeric columns from df.dtypes
    PREF_NUMERIC_COLS: Optional[list[str]] = None
    # Columns treated as identifiers (excluded from numeric feature list by default)
    PREF_ID_COLS: list[str] = field(default_factory=lambda: ["Year", "Prefecture"])
    # Whether to include CPI-derived features in feature space
    INCLUDE_CPI_FEATURES: bool = True
    # Features to be used only in the "FE + Year" configuration (kept empty by default)
    FEATURES_ONLY_IN_YEAR_CFG: list[str] = field(default_factory=list)

pipeline_config = PipelineConfig()

logger = logging.getLogger(__name__)

@dataclass(frozen=True)
class Config:
    seed: int = 42
    enable_iw: bool = True
    enable_meta_isotonic: bool = False
    meta_model_type: str = "ridge"  # "ridge" | "elasticnet"

@dataclass(frozen=True)
class Deps:
    compute_importance_weights: Optional[Callable[..., Any]] = None
    make_cw_sample_weight:     Optional[Callable[..., Any]] = None
    fit_with_sample_weight:    Optional[Callable[..., Any]] = None
    prefecture_weighted_mse:   Optional[Callable[..., Any]] = None

def default_config() -> Config:
    return Config(
        seed=int(globals().get("SEED", 42)),
        enable_iw=bool(globals().get("ENABLE_IW", True)),
        enable_meta_isotonic=bool(globals().get("ENABLE_META_ISOTONIC_CALIB", False)),
        meta_model_type=str(globals().get("META_MODEL_TYPE", "ridge")).lower(),
    )

def default_deps() -> Deps:
    try:
        from src.util import make_cw_sample_weight, _fit_with_sample_weight, prefecture_weighted_mse
    except Exception:
        make_cw_sample_weight = None; _fit_with_sample_weight = None; prefecture_weighted_mse = None
    try:
        from src.basemodel import compute_importance_weights
    except Exception:
        compute_importance_weights = None
    return Deps(
        compute_importance_weights=compute_importance_weights,
        make_cw_sample_weight=make_cw_sample_weight,
        fit_with_sample_weight=_fit_with_sample_weight,
        prefecture_weighted_mse=prefecture_weighted_mse,
    )
