# Supplementary material for: Prediction of Prefecture-Level Subjective Well-Being in Japan by Using Google Trends and Socioeconomic Data: Machine Learning Model Development and Validation Study
Source: JMIR Form Res. 2026 Mar 20;10:e88696. doi: 10.2196/88696 (PMC13049395; doi:10.2196/88696)
Supplement: Multimedia Appendix 3 [file formative_v10i1e88696_app3.zip › revised-project-root/src/data_prep.py]

# SPDX-License-Identifier: MIT
"""
Data preparation utilities extracted from the original monolithic notebook.

This module contains helper functions for loading and preparing the
input data used by the stacked metamodel. These routines were moved
out of the notebook to improve modularity and allow the pipeline to
import them from a dedicated module.  The implementations are copied
verbatim from the original notebook to preserve behavior.

Functions included:

* ``_slug`` – sanitises arbitrary column names by lower‑casing
  and replacing certain characters. Used by ``_load_from_sqlite_fixed``.
* ``_load_from_sqlite_fixed`` – reads multiple tables from an SQLite
  database, performs type conversions and merges them into a single
  DataFrame.  If Google SVI data are present the column names are
  normalised using ``_slug`` and the list of SVI columns is stored
  in the global ``G_COLS``.
* ``load_from_sqlite`` – alias for ``_load_from_sqlite_fixed`` for
  backward compatibility.
* ``synthetic_data`` – generates a small synthetic dataset for
  debugging or fallback when the database is unavailable.
* ``_prepare_input_data`` – copies train/test DataFrames and adds a
  ``time_idx`` column based on the minimum year.
* ``_inner_year_splits`` and ``make_splits`` – utilities to produce
  train/validation splits either by year or using scikit‑learn's
  ``TimeSeriesSplit``.
* ``walkforward_years`` – generator that yields training/validation
  year ranges for walk‑forward validation.

Note that this module defines ``G_COLS`` as an empty list up front.
The list will be populated by ``_load_from_sqlite_fixed`` if Google
SVI columns are present in the source database.
"""

from __future__ import annotations

import numpy as np
import pandas as pd
from typing import Iterable, Tuple

# Expose a mutable list of Google SVI column names.  This will be
# populated when _load_from_sqlite_fixed successfully merges the
# Google SVI table.  Downstream code uses this global to add
# synthetic features and to know which columns belong to the SVI
# feature set.
G_COLS: list[str] = []


def _slug(s: str) -> str:
    """Normalise a column name by replacing special characters.

    This helper strips surrounding whitespace, replaces ampersands,
    slashes and hyphens with safe separators, removes brackets and
    apostrophes, collapses multiple spaces into a single underscore
    and lowercases the result.

    Parameters
    ----------
    s : str
        Original column name.

    Returns
    -------
    str
        A safe, lower‑cased identifier derived from ``s``.
    """
    t = (
        str(s)
        .strip()
        .replace("&", " and ")
        .replace("/", "_")
        .replace("-", "_")
        .replace("(", "")
        .replace(")", "")
        .replace("’", "")
        .replace("'", "")
    )
    t = "_".join(t.split()).lower()
    return t


def _load_from_sqlite_fixed(db_path: str) -> pd.DataFrame:
    """Read tables from an SQLite database and merge them into a DataFrame.

    This function implements the ``load_from_sqlite`` logic found in the
    original notebook.  It reads the target variable table, prefecture
    attributes, Nikkei index lag/trend, and CPI tables from a SQLite
    database located at ``db_path``.  If a Google SVI table exists it
    normalises its column names using ``_slug`` and merges it on
    ``(Year, Prefecture)``.  Type conversions are applied to ensure
    consistent dtypes across tables.  When Google SVI data are
    available the global ``G_COLS`` is updated to hold the list of
    SVI columns for later use.

    Parameters
    ----------
    db_path : str
        Path to the SQLite database file.

    Returns
    -------
    pandas.DataFrame
        A merged DataFrame containing outcome and covariate columns.
    """
    import sqlite3

    with sqlite3.connect(db_path) as conn:
        # outcome
        df_y = pd.read_sql_query(
            """
            SELECT CAST(year AS INTEGER) AS Year,
                   TRIM(prefectures)     AS Prefecture,
                   CAST(happiness AS REAL) AS SWB
            FROM tbl_y
            """,
            conn,
        )
        # prefecture attributes
        df_pref = pd.read_sql_query(
            """
            SELECT year AS Year,
                   prefecture AS Prefecture,
                   region,
                   labor_force_rate, cpi_value, labor_participation_rate_1q,
                   unemployment_rate_1q, tosan_rate, new_const_rate,
                   gpp_2021, income_per_capita_kjpy_2021,
                   labor_force_q1, tosan_cnt, new_construction_cnt,
                   nikkei225, national_burden_rate
            FROM v_pref_effects
            """,
            conn,
        )
        # lag/trend features for Nikkei index
        df_nk = pd.read_sql_query(
            """
            SELECT CAST(year AS INTEGER)    AS Year,
                   CAST(lag_1  AS REAL)     AS nikkei225_lag1,
                   CAST(trend_1 AS REAL)    AS nikkei225_trend_lag1,
                   CAST(lag_2  AS REAL)     AS nikkei225_lag2,
                   CAST(trend_2 AS REAL)    AS nikkei225_trend_lag2
            FROM tbl_nikkei
            """,
            conn,
        )
        # national CPI
        df_cp = pd.read_sql_query(
            """
            SELECT CAST(year AS INTEGER) AS Year,
                   "cpi_jp_lag_1", "cpi_jp_lag_2",
                   "cpi_jp_trend_1", "cpi_jp_trend_2"
            FROM tbl_cpi_all_japan
            """,
            conn,
        )
        # Google SVI
        GT_TABLE = "tbl_google_svi"
        df_g = None
        try:
            df_g_raw = pd.read_sql_query(f"SELECT * FROM {GT_TABLE}", conn)
            # normalise column names
            cols_lower = {c.lower(): c for c in df_g_raw.columns}
            if "year" in cols_lower:
                df_g_raw = df_g_raw.rename(columns={cols_lower["year"]: "Year"})
            if "prefecture" in cols_lower:
                df_g_raw = df_g_raw.rename(columns={cols_lower["prefecture"]: "Prefecture"})
            keep_id = {"Year", "Prefecture"}
            cat_cols_raw = [c for c in df_g_raw.columns if c not in keep_id]
            safe_map = {c: _slug(c) for c in cat_cols_raw}
            df_g = df_g_raw.rename(columns=safe_map).copy()
            df_g["Year"] = df_g["Year"].astype(int)
            df_g["Prefecture"] = df_g["Prefecture"].astype(str).str.strip()
            for c in safe_map.values():
                df_g[c] = pd.to_numeric(df_g[c], errors="coerce")
        except Exception:
            df_g = None

    # enforce data types for year and prefecture
    for d in (df_y, df_pref):
        d["Year"] = d["Year"].astype(int)
        d["Prefecture"] = d["Prefecture"].astype(str).str.strip()
    if "region" in df_pref.columns:
        df_pref["region"] = df_pref["region"].astype(str).str.strip()

    # merge all components
    base = pd.merge(df_y, df_pref, on=["Year", "Prefecture"], how="inner")
    base = pd.merge(base, df_nk, on="Year", how="left")
    base = pd.merge(base, df_cp, on="Year", how="left")
    if df_g is not None:
        base = pd.merge(base, df_g, on=["Year", "Prefecture"], how="left")
        # update global list of SVI columns
        global G_COLS
        svi_cols = [c for c in df_g.columns if c not in ["Year", "Prefecture"]]
        G_COLS = svi_cols
        print(
            "[INFO] Google SVI merged:",
            len(svi_cols),
            "cols from",
            GT_TABLE,
        )
    else:
        print("[INFO] No Google SVI; Trends PCA will be skipped if G_COLS absent.")

    return base


# For backward compatibility provide the same alias used in the notebook
load_from_sqlite = _load_from_sqlite_fixed


def synthetic_data() -> pd.DataFrame:
    """Generate a small synthetic dataset for testing or fallback purposes.

    The synthetic data emulate the structure of the real dataset when
    ``load_from_sqlite`` fails.  It constructs a panel of synthetic
    wellbeing (SWB) values across four years and a handful of
    prefectures.  Values for several covariates are drawn from
    simple distributions.  Any Google SVI columns found in
    ``G_COLS`` are filled with random normal values.

    Returns
    -------
    pandas.DataFrame
        Synthetic panel dataset with the same column names as the real
        data where possible.
    """
    years = [2022, 2023, 2024, 2025]
    prefs = [f"Pref-{i}" for i in range(1, 19)]
    rows: list[dict] = []
    for p in prefs:
        base = np.random.uniform(5.9, 6.1)
        slope = np.random.uniform(0.02, 0.06)
        for y in years:
            swb = base + slope * (y - 2022) + np.random.normal(0, 0.05)
            row = {
                "Year": y,
                "Prefecture": p,
                "SWB": swb,
                "labor_force_q1": np.random.randint(60, 110),
                "cpi_value": np.random.normal(100, 3.5),
                "labor_participation_rate_1q": np.random.uniform(62, 75),
                "unemployment_rate_1q": np.random.uniform(2.0, 4.5),
            }
            # populate any SVI columns with random values
            for g in G_COLS:
                row[g] = np.random.normal(0, 1)
            rows.append(row)
    return pd.DataFrame(rows)


def _prepare_input_data(
    train_df: pd.DataFrame, test_df: pd.DataFrame
) -> Tuple[pd.DataFrame, pd.DataFrame]:
    """Copy the input DataFrames and add a time index column.

    This function creates a consistent ``time_idx`` column in both
    training and test DataFrames by subtracting the minimum year of
    the training set.  The original DataFrames are not modified; the
    returned DataFrames are copies.

    Parameters
    ----------
    train_df : pandas.DataFrame
        Training data containing a ``Year`` column.
    test_df : pandas.DataFrame
        Test data containing a ``Year`` column.

    Returns
    -------
    tuple[pandas.DataFrame, pandas.DataFrame]
        A pair of DataFrames (train, test) with an added ``time_idx`` column.
    """
    tr = train_df.copy()
    te = test_df.copy()
    base_year = int(tr["Year"].min())
    tr["time_idx"] = (tr["Year"].astype(int) - base_year).astype(int)
    te["time_idx"] = (te["Year"].astype(int) - base_year).astype(int)
    return tr, te


def _inner_year_splits(years_array: Iterable[int]) -> list[tuple[np.ndarray, np.ndarray]]:
    """Generate train/validation index splits based on unique years.

    Given an iterable of years, this helper creates index splits such
    that for each unique year (except the first), all previous years
    form the training set and the year itself forms the validation set.

    Parameters
    ----------
    years_array : iterable of int
        Sequence of year values corresponding to the observations.

    Returns
    -------
    list of (np.ndarray, np.ndarray)
        A list of (train_indices, validation_indices) tuples.
    """
    yrs = np.asarray(years_array, int)
    uniq = np.unique(yrs)
    splits: list[tuple[np.ndarray, np.ndarray]] = []
    for y in uniq[1:]:
        tr_idx = np.where(yrs < y)[0]
        va_idx = np.where(yrs == y)[0]
        if len(tr_idx) > 0 and len(va_idx) > 0:
            splits.append((tr_idx, va_idx))
    return splits


def make_splits(
    years: Iterable[int], y_len: int, allow_three: bool
) -> list[tuple[np.ndarray, np.ndarray]]:
    """Create train/validation splits using year boundaries or TimeSeriesSplit.

    This function always returns a list of (train_index, validation_index)
    tuples.  If the year‑based approach yields no splits, it falls back to
    scikit‑learn's ``TimeSeriesSplit`` with either two or three splits
    depending on ``allow_three`` and the length of the target array.

    Parameters
    ----------
    years : iterable of int
        Year values aligned to the observations.
    y_len : int
        Length of the target array (number of observations).
    allow_three : bool
        If True, use three splits when possible; otherwise use two splits.

    Returns
    -------
    list of (np.ndarray, np.ndarray)
        A list of index tuples for training and validation sets.
    """
    yrs = np.asarray(list(years), dtype=int)
    splits = _inner_year_splits(yrs)
    if not splits:
        from sklearn.model_selection import TimeSeriesSplit
        idx = np.arange(y_len, dtype=int)
        n_splits = 3 if (allow_three and y_len >= 6) else 2
        splits = list(TimeSeriesSplit(n_splits=n_splits).split(idx))
    return list(splits)


def walkforward_years(dev_years: pd.Series) -> Iterable[tuple[list[int], int]]:
    """Generate training and validation year ranges for walk‑forward validation.

    For a sorted list of development years, yield pairs consisting of
    all years before the current one as the training set and the
    current year as the validation set.  The starting year index is
    chosen to mitigate under‑training on small datasets.

    Parameters
    ----------
    dev_years : pandas.Series
        Series of development years from the training set.

    Yields
    ------
    tuple[list[int], int]
        A tuple containing a list of training years and the
        corresponding validation year.
    """
    years = sorted(dev_years.unique())
    for i in range(1, len(years)):
        yield years[:i], years[i]
