# Supplementary material for: Prediction of Prefecture-Level Subjective Well-Being in Japan by Using Google Trends and Socioeconomic Data: Machine Learning Model Development and Validation Study
Source: JMIR Form Res. 2026 Mar 20;10:e88696. doi: 10.2196/88696 (PMC13049395; doi:10.2196/88696)
Supplement: Multimedia Appendix 3 [file formative_v10i1e88696_app3.zip › revised-project-root/src/feature_engineering.py]

# SPDX-License-Identifier: MIT
"""
Utility functions for feature engineering.

This module isolates a handful of feature‑engineering helpers that were
originally defined in ``00_run_pipeline.py``.  By moving them into a
separate module we make the main pipeline notebook lighter and easier
to follow.  The functions here perform deterministic transformations
on input dataframes and do not depend on any side effects.  Default
configuration values are provided for optional tuning parameters; if
you wish to override them from the pipeline you may update these
module‑level constants before calling the functions.

All comments and docstrings are written in English to improve
readability for a broader audience.
"""

from __future__ import annotations

import numpy as np
import pandas as pd
from sklearn.decomposition import PCA
from statsmodels.tsa.holtwinters import SimpleExpSmoothing
_HAS_ETS: bool = True
# Cache for prefecture embeddings trained from TF/Keras or OHE fallbacks
_PREF_EMB_CACHE: dict = {}
# Global store for Google Trends PCA loadings (per config × fold).
# Keys: config_name (str) → dict[fold_label (str) → loadings (ndarray)]
PCA_TRENDS_LOADING_STORE: dict[str, dict[str, np.ndarray]] = {}

# ---------------------------------------------------------------------------
# Configuration defaults
#
# The original pipeline allowed overriding several parameters via the
# global namespace.  Here we expose sensible defaults.  If your
# application needs different settings you can assign new values to
# these names *before* calling the functions below.

# Minimum ratio of non‑missing values required for a derived rate to be kept
DERIVED_RATE_MIN_VALID_RATIO: float = 0.2
# Minimum number of unique values required for a derived rate to be kept
DERIVED_RATE_MIN_UNIQUE: int = 3
# Small epsilon used to avoid divide‑by‑zero in rate calculations
RATE_SMALL_EPS: float = 1e-9
# Whether to add labour force scaled counts
ADD_RATE_FEATURES_PER_LABOR: bool = False
# Whether to add gross prefectural product scaled counts
ADD_RATE_FEATURES_PER_GPP: bool = True

# PCA configuration for Google Trends SVI features
# If PCA_FORCE_EXACT_N is False then the number of components is chosen
# automatically based on the cumulative explained variance threshold.
TREND_METHOD: str = "pca_only"
PCA_VAR_THRESHOLD: float = 0.90
PCA_FORCE_EXACT_N: bool = False

# ---------------------------------------------------------------------------
# Aliases used by a few helper functions.  The main notebook defined
# ``_pd`` and ``_np`` as shorthand for pandas and numpy.  We recreate
# those here to preserve compatibility with the original implementations.
_pd = pd
_np = np

# Region mapping constants for Japan (grouping 47 prefectures into 8 regions)
REGION_NAME_MAP: dict[int, str] = {
    0: "Hokkaido",
    1: "Tohoku",
    2: "Kanto",
    3: "Chubu",
    4: "Kansai",
    5: "Chugoku",
    6: "Shikoku",
    7: "Kyushu",
}
REGION_CLUSTER_MAP: dict[str, int] = {
    "Hokkaido": 0,
    "Aomori": 1, "Iwate": 1, "Miyagi": 1, "Akita": 1, "Yamagata": 1, "Fukushima": 1,
    "Ibaraki": 2, "Tochigi": 2, "Gunma": 2, "Saitama": 2, "Chiba": 2, "Tokyo": 2, "Kanagawa": 2,
    "Niigata": 3, "Toyama": 3, "Ishikawa": 3, "Fukui": 3, "Yamanashi": 3, "Nagano": 3, "Gifu": 3, "Shizuoka": 3, "Aichi": 3,
    "Mie": 4, "Shiga": 4, "Kyoto": 4, "Osaka": 4, "Hyogo": 4, "Nara": 4, "Wakayama": 4,
    "Tottori": 5, "Shimane": 5, "Okayama": 5, "Hiroshima": 5, "Yamaguchi": 5,
    "Kagawa": 6, "Tokushima": 6, "Ehime": 6, "Kochi": 6,
    "Fukuoka": 7, "Saga": 7, "Nagasaki": 7, "Kumamoto": 7, "Oita": 7, "Miyazaki": 7, "Kagoshima": 7, "Okinawa": 7,
}

def _add_rate_features(tr: pd.DataFrame, te: pd.DataFrame) -> list[str]:
    """
    Add derived rate features to both training and test dataframes.

    A number of the raw count variables in the dataset are strongly
    dependent on population or economic scale.  To mitigate this, the
    following normalised rates are created when the requisite input
    columns are present:

    - ``tosan_cnt_per_100k_labor``: bankruptcy counts per 100k labour force
    - ``new_const_cnt_per_100k_labor``: new construction counts per 100k labour force
    - ``tosan_per_trillion_gpp``: bankruptcy counts per trillion GPP

    Each rate is only kept if it meets simple quality criteria: the
    proportion of non‑missing values in the training data must exceed
    ``DERIVED_RATE_MIN_VALID_RATIO`` and the number of unique values
    must exceed ``DERIVED_RATE_MIN_UNIQUE``.  Otherwise the column is
    dropped from both dataframes to avoid introducing degenerate
    features.  All numeric values are coerced to floats and infinities
    are converted to NaN.

    Parameters
    ----------
    tr : pandas.DataFrame
        Training dataframe with raw feature columns.
    te : pandas.DataFrame
        Test dataframe with raw feature columns.

    Returns
    -------
    list of str
        A list of column names that were added to both ``tr`` and
        ``te``.
    """
    new_cols: list[str] = []
    min_valid_ratio = float(globals().get("DERIVED_RATE_MIN_VALID_RATIO", DERIVED_RATE_MIN_VALID_RATIO))
    min_unique = int(globals().get("DERIVED_RATE_MIN_UNIQUE", DERIVED_RATE_MIN_UNIQUE))
    eps = float(globals().get("RATE_SMALL_EPS", RATE_SMALL_EPS))

    def _safe_div(a, b):
        b = np.asarray(b, dtype=float)
        denom = np.where(np.abs(b) < eps, np.nan, b)
        return np.asarray(a, dtype=float) / denom

    def _has(col: str) -> bool:
        return (col in tr.columns) and (col in te.columns)

    # 1) Bankruptcy counts per labour force (per 100k)
    if globals().get("ADD_RATE_FEATURES_PER_LABOR", ADD_RATE_FEATURES_PER_LABOR) and _has("tosan_cnt") and _has("labor_force_q1"):
        tr["tosan_cnt_per_100k_labor"] = 1e5 * _safe_div(tr["tosan_cnt"], tr["labor_force_q1"])
        te["tosan_cnt_per_100k_labor"] = 1e5 * _safe_div(te["tosan_cnt"], te["labor_force_q1"])
        new_cols.append("tosan_cnt_per_100k_labor")

    # 2) New construction counts per labour force (per 100k)
    if globals().get("ADD_RATE_FEATURES_PER_LABOR", ADD_RATE_FEATURES_PER_LABOR) and _has("new_construction_cnt") and _has("labor_force_q1"):
        tr["new_const_cnt_per_100k_labor"] = 1e5 * _safe_div(tr["new_construction_cnt"], tr["labor_force_q1"])
        te["new_const_cnt_per_100k_labor"] = 1e5 * _safe_div(te["new_construction_cnt"], te["labor_force_q1"])
        new_cols.append("new_const_cnt_per_100k_labor")

    # 3) Bankruptcy counts per trillion GPP
    if globals().get("ADD_RATE_FEATURES_PER_GPP", ADD_RATE_FEATURES_PER_GPP) and _has("tosan_cnt") and _has("gpp_2021"):
        col = "tosan_per_trillion_gpp"
        tr[col] = _safe_div(tr["tosan_cnt"], tr["gpp_2021"] / 1e12)
        te[col] = _safe_div(te["tosan_cnt"], te["gpp_2021"] / 1e12)
        # Determine whether to retain this derived feature based on coverage and diversity
        try:
            vratio = 1.0 - float(pd.isna(tr[col]).mean())
            nunq = int(pd.Series(tr[col]).nunique(dropna=True))
        except Exception:
            vratio, nunq = 0.0, 0
        if (vratio >= min_valid_ratio) and (nunq >= min_unique):
            new_cols.append(col)
        else:
            # Drop poor quality features entirely
            tr.drop(columns=[col], errors="ignore", inplace=True)
            te.drop(columns=[col], errors="ignore", inplace=True)

    # Sanitize numerical types and handle infinities
    for c in new_cols:
        tr[c] = pd.to_numeric(tr[c], errors="coerce")
        te[c] = pd.to_numeric(te[c], errors="coerce")

    if new_cols:
        try:
            print(f"[FEAT] added derived rate features: {new_cols}")
        except Exception:
            pass
    return new_cols

def _diagnose_feature_matrix(X, context: str = ""):
    """
    Inspect a feature matrix and report columns that are problematic.

    This helper prints out summary information about a design matrix
    including its shape and any constant or missing columns.  It is
    intended for quick diagnostics during development and is safe to
    call with either a ``pandas.DataFrame`` or any array‑like object
    that can be coerced into a DataFrame.  The return values are the
    lists of constant columns, all‑NaN columns and columns containing
    any NaN values, respectively.

    Parameters
    ----------
    X : array‑like or pandas.DataFrame
        The feature matrix to inspect.
    context : str, optional
        An optional label to include in the diagnostic messages.

    Returns
    -------
    tuple
        Three lists: constant columns, all‑NaN columns and columns
        containing any NaN values.
    """
    try:
        X_df = X if isinstance(X, pd.DataFrame) else pd.DataFrame(X)
    except Exception:
        return [], [], []
    nunique = X_df.nunique(dropna=False)
    const_cols = nunique[nunique <= 1].index.tolist()
    all_nan_cols = X_df.columns[X_df.isna().all()].tolist()
    any_nan_cols = X_df.columns[X_df.isna().any()].tolist()
    print(f"[INFO] [{context}] X shape={X_df.shape}")
    if const_cols:
        print(f"[WARN] [{context}] constant columns: {const_cols}")
    if all_nan_cols:
        print(f"[WARN] [{context}] all‑NaN columns: {all_nan_cols}")
    if any_nan_cols:
        show = any_nan_cols[:20]
        nan_counts = {c: int(X_df[c].isna().sum()) for c in show}
        print(f"[WARN] [{context}] columns with any NaN (up to 20 shown): {nan_counts}")
    return const_cols, all_nan_cols, any_nan_cols

def _fourier_features(years, periods: tuple = (2, 3, 4), prefix: str = "yr") -> pd.DataFrame:
    """
    Generate sine and cosine Fourier features for a sequence of years.

    For each specified period ``p`` the function computes ``sin(2πy/p)``
    and ``cos(2πy/p)`` where ``y`` is the numeric representation of
    the years.  The result is returned as a DataFrame with one column
    per sine/cosine pair.  If ``years`` is a DataFrame the first
    column (or a column named ``"Year"``) is used.

    Parameters
    ----------
    years : array‑like or pandas.DataFrame
        A sequence of years or a dataframe containing a year column.
    periods : tuple of int, optional
        The periods for which to compute Fourier components.
    prefix : str, optional
        Prefix for the generated column names.

    Returns
    -------
    pandas.DataFrame
        A dataframe containing the Fourier sine and cosine columns.
    """
    # Accept DataFrame/Series/ndarray inputs
    if isinstance(years, pd.DataFrame):
        if "Year" in years.columns:
            years = years["Year"]
        else:
            years = years.iloc[:, 0]
    y = np.asarray(pd.to_numeric(np.asarray(years).ravel(), errors="coerce"), dtype=float)
    cols: dict[str, np.ndarray] = {}
    for p in periods:
        if float(p) <= 0:
            continue
        ang = 2.0 * np.pi * y / float(p)
        cols[f"{prefix}_sin_p{p}"] = np.sin(ang)
        cols[f"{prefix}_cos_p{p}"] = np.cos(ang)
    return pd.DataFrame(cols)

def _build_topk_interactions_unsupervised(
    tr: pd.DataFrame,
    te: pd.DataFrame,
    left_cols: list[str],
    right_cols: list[str],
    topk: int = 24,
    prefix: str = "ix",
) -> tuple[pd.DataFrame, pd.DataFrame, list[str]]:
    """
    Build unsupervised pairwise interaction features between two sets of columns.

    For every combination of one column from ``left_cols`` and one from
    ``right_cols`` the product ``xa * xb`` is computed.  Columns whose
    standard deviation is zero are skipped.  The score for each
    potential interaction is defined as the product of the standard
    deviations of the two variables.  The ``topk`` interactions by
    this score are retained and returned as new columns.

    Parameters
    ----------
    tr : pandas.DataFrame
        Training dataframe.
    te : pandas.DataFrame
        Test dataframe.
    left_cols : list of str
        Candidate column names on the left side.
    right_cols : list of str
        Candidate column names on the right side.
    topk : int, optional
        Maximum number of interactions to retain.
    prefix : str, optional
        Prefix used to construct the new column names.

    Returns
    -------
    tuple
        A tuple ``(tr_df, te_df, names)`` containing the new
        interaction columns for the training and test dataframes and a
        list of the names of those columns.  Empty dataframes are
        returned if no interactions can be constructed.
    """
    lc = [c for c in left_cols if c in tr.columns]
    rc = [c for c in right_cols if c in tr.columns]
    if (not lc) or (not rc) or (topk <= 0):
        return _pd.DataFrame(index=tr.index), _pd.DataFrame(index=te.index), []
    cand: list[tuple[float, str, str]] = []
    for a in lc:
        xa = _pd.to_numeric(tr[a], errors="coerce").astype(float)
        sa = float(_np.nanstd(xa))
        if sa == 0.0 or _np.isnan(sa):
            continue
        for b in rc:
            xb = _pd.to_numeric(tr[b], errors="coerce").astype(float)
            sb = float(_np.nanstd(xb))
            if sb == 0.0 or _np.isnan(sb):
                continue
            score = sa * sb
            cand.append((score, a, b))
    if not cand:
        return _pd.DataFrame(index=tr.index), _pd.DataFrame(index=te.index), []
    cand.sort(key=lambda t: t[0], reverse=True)
    picked = cand[: max(0, int(topk))]
    tr_new: dict[str, np.ndarray] = {}
    te_new: dict[str, np.ndarray] = {}
    names: list[str] = []
    for _, a, b in picked:
        col = f"{prefix}__{a}__x__{b}"
        xa_tr = _pd.to_numeric(tr[a], errors="coerce").astype(float)
        xb_tr = _pd.to_numeric(tr[b], errors="coerce").astype(float)
        tr_new[col] = xa_tr * xb_tr
        # Fill missing test columns with zeros when unavailable
        if (a in te.columns) and (b in te.columns):
            xa_te = _pd.to_numeric(te[a], errors="coerce").astype(float)
            xb_te = _pd.to_numeric(te[b], errors="coerce").astype(float)
            te_new[col] = xa_te * xb_te
        else:
            te_new[col] = _np.zeros(len(te), dtype=float)
        names.append(col)
    return _pd.DataFrame(tr_new, index=tr.index), _pd.DataFrame(te_new, index=te.index), names

# ---------------------------------------------------------------------------
# Region × Trends PCA (supervised selection via BH-FDR)
# ---------------------------------------------------------------------------
def build_region_trends_interactions(
    X: pd.DataFrame,
    region_pat: str = r"^region_",
    trends_pat: str = r"^g_pca"
 ) -> pd.DataFrame:
    """
    Create all pairwise products between region dummies and Trends PCA columns.
    Returns empty DataFrame if either side is missing.
    """
    R = X.filter(regex=region_pat)
    T = X.filter(regex=trends_pat)
    if R.empty or T.empty:
        return pd.DataFrame(index=X.index)
    IT = R.to_numpy()[:, :, None] * T.to_numpy()[:, None, :]  # (N,R,K)
    cols = [f"{r}*{t}" for r in R.columns for t in T.columns]
    return pd.DataFrame(IT.reshape(len(X), -1), columns=cols, index=X.index)

def bh_fdr_mask(pvals: _np.ndarray, alpha: float = 0.10) -> _np.ndarray:
    """
    Benjamini–Hochberg (BH) procedure. Returns boolean mask of discoveries.
    """
    p = _np.asarray(pvals, float)
    m = int(p.size)
    if m == 0:
        return _np.zeros(0, dtype=bool)
    order = _np.argsort(p)
    thresh = alpha * (_np.arange(1, m + 1) / m)
    passed = _np.where(p[order] <= thresh)[0]
    keep = _np.zeros(m, dtype=bool)
    if passed.size:
        keep[order[: passed.max() + 1]] = True
    return keep

def select_region_trend_ix_by_bh(
    X_tr_now: pd.DataFrame,
    X_te_now: pd.DataFrame,
    y_tr: _np.ndarray,
    *,
    region_pat: str = r"^region_",
    trends_pat: str = r"^g_pca",
    alpha: float = 0.10
) -> tuple[pd.DataFrame, pd.DataFrame, list[str]]:
    """
    Supervised screening: Region×Trend interactions → f_regression against residuals
    (residuals from a light FE+Year baseline), then BH-FDR at level alpha.
    """
    # 0) candidates
    IT_tr = build_region_trends_interactions(X_tr_now, region_pat, trends_pat)
    if IT_tr.empty:
        return pd.DataFrame(index=X_tr_now.index), pd.DataFrame(index=X_te_now.index), []
    # 1) build simple FE+Year baseline: [const, time_idx_c, yr_* present] → residuals
    base_cols = [c for c in ["time_idx_c", "yr_sin_p2", "yr_cos_p2", "yr_sin_p4", "yr_cos_p4"] if c in X_tr_now.columns]
    import numpy as np
    Xb = np.column_stack([np.ones(len(X_tr_now))] + [np.asarray(pd.to_numeric(X_tr_now[c], errors="coerce"), float) for c in base_cols]) \
         if base_cols else np.ones((len(X_tr_now), 1))
    yv = np.asarray(y_tr, float).reshape(-1)
    try:
        beta, *_ = _np.linalg.lstsq(Xb, yv, rcond=None)
        y_res = yv - Xb @ beta
    except Exception:
        y_res = yv - _np.nanmean(yv)
    # 2) f_regression on interactions
    F, p = f_regression(IT_tr.fillna(0.0), y_res)
    keep = bh_fdr_mask(p, alpha=float(alpha))
    if not keep.any():
        return pd.DataFrame(index=X_tr_now.index), pd.DataFrame(index=X_te_now.index), []
    names = [c for c, k in zip(IT_tr.columns, keep) if k]
    IT_te = build_region_trends_interactions(X_te_now, region_pat, trends_pat)
    return IT_tr.loc[:, names], IT_te.loc[:, names], names

def _pref_slope_and_vol(train_df: pd.DataFrame) -> tuple[dict[str, float], dict[str, float]]:
    """
    Compute per‑prefecture trend slope and volatility for SWB time series.

    The training dataframe is grouped by the ``Prefecture`` column and a
    simple linear regression is fit to the subjective well‑being (SWB)
    variable across time (measured by the years offset from the
    minimum year).  The slope of the fitted line and the standard
    deviation of the SWB values are returned for each prefecture.  If
    a prefecture has fewer than two unique time points its slope and
    volatility are set to zero.

    Parameters
    ----------
    train_df : pandas.DataFrame
        Training dataframe containing ``Year``, ``Prefecture`` and
        ``SWB`` columns.

    Returns
    -------
    tuple
        Two dictionaries keyed by prefecture: (slope, volatility).
    """
    d = train_df.copy()
    d["t"] = (pd.to_numeric(d["Year"], errors="coerce") - int(train_df["Year"].min())).astype(float)
    slope: dict[str, float] = {}
    vol: dict[str, float] = {}
    for pref, g in d.groupby("Prefecture", sort=False):
        t = g["t"].values.astype(float)
        y = pd.to_numeric(g["SWB"], errors="coerce").values.astype(float)
        if np.unique(t).size >= 2:
            X = np.column_stack([np.ones_like(t), t])
            try:
                beta, *_ = np.linalg.lstsq(X, y, rcond=None)
                slope[pref] = float(beta[1])
            except Exception:
                slope[pref] = 0.0
            vol[pref] = float(np.std(y)) if y.size >= 2 else 0.0
        else:
            slope[pref] = 0.0
            vol[pref] = 0.0
    return slope, vol

def build_gate_features_for_apply(
    train_df: pd.DataFrame,
    apply_df: pd.DataFrame,
    drop_first_pref: bool = True,
    drop_first_region: bool = True,
    fourier_periods: tuple = (2, 4, 6, 12),
    trend_out_prefix: str = "g_pca",
    trend_raw_prefix: str | None = None,
    enable_trend_shift: bool = True,
) -> pd.DataFrame:
    """
    Construct gate features that map dev statistics into the apply split.

    Gate features are derived variables used for the mixture‑of‑experts
    gating model.  They include a centred time index, one‑hot
    encodings for prefecture and region, per‑prefecture trend slopes
    and volatilities, Fourier components of the year and optionally
    aggregated statistics of the Google Trends principal components to
    detect distributional shifts between training and apply data.

    Parameters
    ----------
    train_df : pandas.DataFrame
        The training dataframe used to derive statistics.
    apply_df : pandas.DataFrame
        The apply dataframe for which gate features are computed.
    drop_first_pref : bool, optional
        If ``True``, drop the first level when one‑hot encoding
        prefectures (to avoid multicollinearity).
    drop_first_region : bool, optional
        If ``True``, drop the first level when one‑hot encoding regions.
    fourier_periods : tuple, optional
        The periods to use for Fourier feature expansion of the year.
    trend_out_prefix : str, optional
        Prefix used for existing or generated Google PCA columns.
    trend_raw_prefix : str or None, optional
        Prefix used to detect raw Google Trends columns when PCA needs
        to be computed.  ``None`` searches for both "SVI_" and "svi_".
    enable_trend_shift : bool, optional
        If ``True``, compute statistics summarising the shift of
        Google Trends features in the apply set relative to the
        training set.

    Returns
    -------
    pandas.DataFrame
        The gate feature matrix for ``apply_df``.  The index matches
        that of ``apply_df``.
    """
    tr = train_df.copy()
    ap = apply_df.copy()

    # (1) Centre the time index
    base_year = int(pd.to_numeric(tr["Year"], errors="coerce").min())
    tim_tr = (pd.to_numeric(tr["Year"], errors="coerce") - base_year).astype(float)
    mu_t = float(np.nanmean(tim_tr))
    ap["time_idx_c"] = (pd.to_numeric(ap["Year"], errors="coerce") - base_year).astype(float) - mu_t

    # (2) Prefecture/region one‑hot encodings aligned to training schema
    pref_tr = pd.get_dummies(tr["Prefecture"].astype(str), prefix="pref", drop_first=drop_first_pref).astype("int8")
    pref_ap = pd.get_dummies(ap["Prefecture"].astype(str), prefix="pref", drop_first=drop_first_pref).astype("int8")
    pref_ap = pref_ap.reindex(columns=pref_tr.columns, fill_value=0)
    if "region" in tr.columns:
        reg_tr = pd.get_dummies(tr["region"].astype(str), prefix="region", drop_first=drop_first_region).astype("int8")
        reg_ap = pd.get_dummies(ap["region"].astype(str), prefix="region", drop_first=drop_first_region).astype("int8")
        reg_ap = reg_ap.reindex(columns=reg_tr.columns, fill_value=0)
    else:
        reg_ap = pd.DataFrame(index=ap.index)

    # (3) Per‑prefecture trend slope and volatility
    slope_map, vol_map = _pref_slope_and_vol(tr)
    ap["pref_trend_slope"] = ap["Prefecture"].map(slope_map).astype(float).fillna(0.0)
    ap["pref_volatility"] = ap["Prefecture"].map(vol_map).astype(float).fillna(0.0)

    # (4) Fourier expansion of the year
    fou = _fourier_features(ap["Year"], periods=fourier_periods, prefix="yr")
    fou.index = ap.index
    num = ap[["time_idx_c", "pref_trend_slope", "pref_volatility"]]

    # (5) Google Trends PCA shift statistics (optional)
    shift_feats = pd.DataFrame(index=ap.index)
    if enable_trend_shift:
        # 5.1 Use existing g_pca* columns if present in both train and apply sets
        gt_tr_cols = [c for c in tr.columns if str(c).startswith(trend_out_prefix)]
        gt_ap_cols = [c for c in ap.columns if str(c).startswith(trend_out_prefix)]
        use_existing = (len(gt_tr_cols) > 0) and set(gt_tr_cols).issubset(set(gt_ap_cols))
        if use_existing:
            Xtr = tr.loc[:, gt_tr_cols].apply(pd.to_numeric, errors="coerce").astype(float)
            Xap = ap.loc[:, gt_tr_cols].apply(pd.to_numeric, errors="coerce").astype(float)
        else:
            # 5.2 Otherwise compute PCA features on the fly using raw SVI columns
            if trend_raw_prefix is None:
                cand = ["SVI_", "svi_"]
            else:
                cand = [str(trend_raw_prefix)]
            svi_cols_tr: list[str] = []
            for p in cand:
                svi_cols_tr += [c for c in tr.columns if str(c).startswith(p)]
            svi_cols = [c for c in dict.fromkeys(svi_cols_tr) if c in ap.columns]
            if len(svi_cols) > 0:
                pca_n = int(globals().get("PCA_N", 100))
                g_tr_df, g_ap_df = _build_google_pca_features(tr, ap, "gate", pca_n)
                if not g_tr_df.empty and not g_ap_df.empty:
                    Xtr = g_tr_df
                    Xap = g_ap_df.reindex(columns=g_tr_df.columns)
                else:
                    Xtr = None
            else:
                Xtr = None
        if Xtr is not None and not Xtr.empty:
            mu = Xtr.mean(axis=0)
            sd = Xtr.std(axis=0).replace(0.0, np.nan)
            Z = (Xap - mu) / sd
            Z = Z.replace([np.inf, -np.inf], np.nan).fillna(0.0)
            shift_feats[f"{trend_out_prefix}_shift_mean_abs"] = Z.abs().mean(axis=1)
            shift_feats[f"{trend_out_prefix}_shift_l2"] = np.sqrt((Z ** 2).sum(axis=1))
            shift_feats[f"{trend_out_prefix}_shift_max_abs"] = Z.abs().max(axis=1)

    # (6) Concatenate all parts and sanitize
    parts = [num, pref_ap, reg_ap, fou, shift_feats]
    parts = [p.reindex(index=ap.index) for p in parts if p is not None and not p.empty]
    if len(parts) == 0:
        G = pd.DataFrame(index=ap.index)
    else:
        G = pd.concat(parts, axis=1)
    G = G.replace([np.inf, -np.inf], 0.0).fillna(0.0)
    assert G.shape[0] == ap.shape[0], f"[gate] rows mismatch: {G.shape[0]} != {ap.shape[0]}"
    return G


def build_trend_shift_features_for_apply(*args, **kwargs):
    """
    Alias of build_gate_features_for_apply.
    This function name makes it explicit that it builds drift/shift features,
    not a Mixture-of-Experts gater.
    """
    return build_gate_features_for_apply(*args, **kwargs)

def _register_trends_pca_loadings(
    config_name: str,
    fold_label: str,
    pca_obj: PCA,
) -> None:
    """
    Register Google Trends PCA loadings for a given configuration and fold.

    Parameters
    ----------
    config_name : str
        Name of the feature configuration (e.g., "FE + Year + Trends").
    fold_label : str
        Label of the WFV fold (e.g., "2022→2023", "2022–2023→2024").
    pca_obj : sklearn.decomposition.PCA
        Fitted PCA object whose components_.T are used as loadings.
    """
    try:
        L = np.asarray(pca_obj.components_, dtype=float).T  # (n_features, n_components)
    except Exception:
        return
    if L.size == 0:
        return
    store = globals().get("PCA_TRENDS_LOADING_STORE", None)
    if store is None:
        return
    cfg = str(config_name)
    fold = str(fold_label)
    if not fold:
        return
    if cfg not in store:
        store[cfg] = {}
    # Overwrite if called multiple times for the same (config, fold)
    store[cfg][fold] = L


def compute_trends_pca_loading_stability(
    store: dict[str, dict[str, np.ndarray]] | None = None,
    max_pc: int | None = None,
) -> pd.DataFrame:
    """Compute cosine similarity of Google Trends PCA loadings across folds.

    This diagnostic compares, for each feature configuration, the *same*
    principal component across two different folds.  Concretely, for each
    configuration ``config`` and each pair of **consecutive** folds
    ``(fold_prev, fold_curr)``, we take the loading vectors
    ``L_prev[:, j]`` and ``L_curr[:, j]`` of principal component ``j``
    and compute their cosine similarity.  The result is a long-format
    table with one row per (config, fold pair, PC index).

    Parameters
    ----------
    store : dict or None
        If provided, use this mapping instead of the global
        ``PCA_TRENDS_LOADING_STORE``.  The expected structure is
        ``{config_name: {fold_label: loadings (n_features x n_components)}}``.
    max_pc : int or None, optional
        If given, only PCs with ``1 <= pc_index <= max_pc`` are included
        in the output.  This is useful when you want to restrict the
        stability check to the leading components (e.g. PC1–PC10).

    Returns
    -------
    pandas.DataFrame
        Long-format table with columns:
        ['config', 'fold_prev', 'fold_curr', 'pc_index', 'cosine'].
    """
    if store is None:
        store = globals().get("PCA_TRENDS_LOADING_STORE", {})

    def _cosine(u: np.ndarray, v: np.ndarray) -> float:
        denom = (np.linalg.norm(u) * np.linalg.norm(v)) + 1e-12
        return float(np.dot(u, v) / denom)

    def _sign_align(prev_L: np.ndarray, curr_L: np.ndarray) -> np.ndarray:
        """Align signs of current loadings to previous loadings.

        PCA components are only defined up to a global sign flip, so we
        flip the sign of ``curr_L[:, j]`` when it points in the opposite
        direction of ``prev_L[:, j]``.  This ensures that a stable
        component has cosine similarity close to +1 rather than -1.
        """
        L = curr_L.copy()
        if L.ndim != 2 or prev_L.ndim != 2:
            return L
        for j in range(min(L.shape[1], prev_L.shape[1])):
            if np.dot(prev_L[:, j], L[:, j]) < 0:
                L[:, j] *= -1.0
        return L

    rows: list[dict[str, object]] = []
    for cfg, fold_map in store.items():
        if not fold_map:
            continue
        # We rely on the insertion order of folds to reflect the
        # chronological order of WFV folds.
        fold_labels = list(fold_map.keys())
        for i in range(len(fold_labels) - 1):
            f_prev = fold_labels[i]
            f_curr = fold_labels[i + 1]
            L_prev = np.asarray(fold_map[f_prev], dtype=float)
            L_curr = np.asarray(fold_map[f_curr], dtype=float)
            if L_prev.ndim != 2 or L_curr.ndim != 2:
                continue
            n_comp = int(min(L_prev.shape[1], L_curr.shape[1]))
            if n_comp <= 0:
                continue
            L_curr_aligned = _sign_align(L_prev, L_curr)
            if max_pc is not None:
                # Restrict to the leading PCs when requested
                n_comp = max(0, min(n_comp, int(max_pc)))
            for j in range(n_comp):
                rows.append(
                    {
                        "config": str(cfg),
                        "fold_prev": str(f_prev),
                        "fold_curr": str(f_curr),
                        "pc_index": int(j + 1),  # 1-based index for readability
                        "cosine": _cosine(L_prev[:, j], L_curr_aligned[:, j]),
                    }
                )

    if not rows:
        return pd.DataFrame(
            columns=["config", "fold_prev", "fold_curr", "pc_index", "cosine"]
        )
    return pd.DataFrame(rows)


def summarize_trends_pca_loading_stability(
    stability: pd.DataFrame,
    max_pc: int | None = None,
    by_pc: bool = False,
) -> pd.DataFrame:
    """Summarise PCA loading stability with simple statistics.

    This is a small helper around :func:`compute_trends_pca_loading_stability`
    that aggregates cosine similarities so they can be reported in text.

    Parameters
    ----------
    stability : pandas.DataFrame
        Output of :func:`compute_trends_pca_loading_stability`.
    max_pc : int or None, optional
        If provided, only rows with ``pc_index <= max_pc`` are used.
    by_pc : bool, optional
        If True, statistics are reported per (config, pc_index).
        If False (default), they are aggregated over all PCs within
        each configuration.

    Returns
    -------
    pandas.DataFrame
        Summary table with one row per configuration (and optionally
        per PC index) containing:

            - n_pairs       : number of fold pairs
            - cosine_min    : minimum cosine similarity
            - cosine_q1     : 25th percentile
            - cosine_median : median
            - cosine_q3     : 75th percentile
            - cosine_mean   : mean
    """
    if stability.empty:
        return stability.copy()

    df = stability.copy()
    if max_pc is not None:
        df = df[df["pc_index"] <= int(max_pc)].copy()
        if df.empty:
            return df

    group_cols = ["config", "pc_index"] if by_pc else ["config"]
    grouped = df.groupby(group_cols)["cosine"]

    def _q(s: pd.Series, q: float) -> float:
        return float(np.quantile(s.to_numpy(), q))

    summary = grouped.agg(
        n_pairs="size",
        cosine_min="min",
        cosine_q1=lambda s: _q(s, 0.25),
        cosine_median="median",
        cosine_q3=lambda s: _q(s, 0.75),
        cosine_mean="mean",
    ).reset_index()

    return summary


def _build_google_pca_features(
    train_df: pd.DataFrame,
    test_df: pd.DataFrame,
    config_name: str = "FE + Year + Trends",
    pca_n: int = 100,
    svi_prefix: str | None = None,
    out_prefix: str = "g_pca",
) -> tuple[pd.DataFrame, pd.DataFrame]:
    """
    Compute PCA of Google Trends SVI columns and return principal components.

    Given training and test dataframes, this function searches for columns
    beginning with the specified ``svi_prefix`` (defaulting to "SVI_"
    or "svi_") and computes a z‑score normalisation followed by
    principal component analysis.  The number of components is either
    the provided ``pca_n`` or chosen automatically based on the
    cumulative explained variance threshold ``PCA_VAR_THRESHOLD`` when
    ``PCA_FORCE_EXACT_N`` is False.  The principal component scores
    are returned as new dataframes with column names prefixed by
    ``out_prefix``.

    Parameters
    ----------
    train_df : pandas.DataFrame
        Dataframe containing the SVI features for fitting the PCA.
    test_df : pandas.DataFrame
        Dataframe containing the SVI features for projection.
    config_name : str, optional
        A configuration label (unused here but kept for signature
        compatibility).
    pca_n : int, optional
        Maximum number of principal components to extract.
    svi_prefix : str or None, optional
        Prefix used to identify SVI columns.  If None, both "SVI_"
        and "svi_" are considered.
    out_prefix : str, optional
        Prefix for the resulting PCA column names.

    Returns
    -------
    tuple
        Two dataframes ``(g_tr_df, g_te_df)`` containing the PCA
        scores for the training and test sets, respectively.  Empty
        dataframes are returned if no matching columns are found.
    """
    # 1) Detect SVI columns
    if svi_prefix is None:
        cand = ["SVI_", "svi_"]
    else:
        cand = [str(svi_prefix)]
    svi_cols_tr: list[str] = []
    for p in cand:
        svi_cols_tr += [c for c in train_df.columns if str(c).startswith(p)]
    svi_cols = [c for c in dict.fromkeys(svi_cols_tr) if c in test_df.columns]
    if len(svi_cols) == 0:
        return (pd.DataFrame(index=train_df.index), pd.DataFrame(index=test_df.index))
    # 2) Convert to numeric and z‑score using training statistics
    Xtr = train_df.loc[:, svi_cols].apply(pd.to_numeric, errors="coerce").astype(float)
    Xte = test_df.loc[:, svi_cols].apply(pd.to_numeric, errors="coerce").astype(float)
    mu = Xtr.mean(axis=0)
    sd = Xtr.std(axis=0).replace(0.0, np.nan)
    Xtr_z = (Xtr - mu) / sd
    Xte_z = (Xte - mu) / sd
    Xtr_z = Xtr_z.replace([np.inf, -np.inf], np.nan).fillna(0.0)
    Xte_z = Xte_z.replace([np.inf, -np.inf], np.nan).fillna(0.0)
    # 3) Determine PCA method
    method = str(globals().get("TREND_METHOD", TREND_METHOD)).lower()
    force_exact = bool(globals().get("PCA_FORCE_EXACT_N", PCA_FORCE_EXACT_N))
    var_thr = float(globals().get("PCA_VAR_THRESHOLD", PCA_VAR_THRESHOLD))
    # 4) z‑only: use raw z‑scored variables sorted by variance
    if method == "z_only":
        var_s = Xtr_z.var(axis=0).sort_values(ascending=False)
        keep_cols = list(var_s.index[: min(int(pca_n), len(var_s))])
        g_tr_df = Xtr_z.loc[:, keep_cols].copy()
        g_te_df = Xte_z.loc[:, keep_cols].copy()
        new_names = [f"{out_prefix}{i+1}" for i in range(g_tr_df.shape[1])]
        g_tr_df.columns = new_names
        g_te_df.columns = new_names
        return g_tr_df, g_te_df
    # 5) PCA: fit on training and transform test
    max_n = min(int(pca_n), Xtr_z.shape[1], max(1, Xtr_z.shape[0] - 1))
    if not force_exact:
        pca_probe = PCA(n_components=min(max_n, Xtr_z.shape[1]), svd_solver="full", random_state=0)
        pca_probe.fit(Xtr_z.values)
        csum = np.cumsum(pca_probe.explained_variance_ratio_)
        n_comp = int(np.searchsorted(csum, var_thr) + 1)
        n_comp = max(1, min(n_comp, max_n))
    else:
        n_comp = max_n
    pca = PCA(n_components=n_comp, svd_solver="full", random_state=0)
    Ztr = pca.fit_transform(Xtr_z.values)
    Zte = pca.transform(Xte_z.values)

    try:
        raw_label = str(globals().get("CURRENT_FOLD_LABEL", "") or "")
        train_span = ""
        if raw_label:
            # 例: "2010–2015→2016" → "2010–2015"
            train_span = raw_label.split("→", 1)[0]
        else:
            years_tr = pd.to_numeric(train_df.get("Year"), errors="coerce").dropna().unique()
            years_tr = sorted(years_tr.tolist()) if len(years_tr) else []
            if years_tr:
                train_span = (
                    str(years_tr[0])
                    if years_tr[0] == years_tr[-1]
                    else f"{years_tr[0]}–{years_tr[-1]}"
                )
        if train_span:

            _register_trends_pca_loadings(config_name, train_span, pca)
    except Exception:
        # Diagnostics must never break the main pipeline
        pass

    cols = [f"{out_prefix}{i+1}" for i in range(n_comp)]
    g_tr_df = pd.DataFrame(Ztr, index=train_df.index, columns=cols)
    g_te_df = pd.DataFrame(Zte, index=test_df.index, columns=cols)
    return g_tr_df, g_te_df

# === Moved from 00_run_pipeline.py ===

def _build_region_features(tr: pd.DataFrame, te: pd.DataFrame) -> tuple[pd.DataFrame, pd.DataFrame]:
    """
    One-hot encode the 'region' categorical column (drop-first reference category).
    Returns empty DataFrames if the 'region' column is missing in either input.
    """
    if ("region" not in tr.columns) or ("region" not in te.columns):
        return pd.DataFrame(index=tr.index), pd.DataFrame(index=te.index)
    drop_first = bool(globals().get("BASE_REGION_OHE_DROP_FIRST", True))
    try:
        rtr = pd.get_dummies(tr["region"].astype(str).str.strip(),
                             prefix="region", drop_first=drop_first).astype("int8")
        rte = pd.get_dummies(te["region"].astype(str).str.strip(),
                             prefix="region", drop_first=drop_first).astype("int8")
        rte = rte.reindex(columns=rtr.columns, fill_value=0)
        try:
            print(f"[BASE/OHE] region dummies: {rtr.shape[1]} columns (drop_first={drop_first})")
        except Exception:
            pass
        return rtr, rte
    except Exception:
        return pd.DataFrame(index=tr.index), pd.DataFrame(index=te.index)

def add_ets_feature(train_df: pd.DataFrame, test_df: pd.DataFrame, target_col: str = "SWB") -> tuple[np.ndarray, np.ndarray]:
    """
    Compute one-step-ahead forecasts per prefecture using Simple Exponential Smoothing (ETS).

    For each prefecture in the training set, this fits a simple exponential smoothing model 
    on the target column and produces fitted values for train and a one-step forecast for test. 
    If statsmodels' ETS is unavailable or fails, it falls back to using the last observed value 
    as the prediction. 

    Returns
    -------
    tuple of numpy.ndarray
        A tuple ``(train_preds, test_preds)`` where each is an array of ETS predictions for 
        the training and test sets respectively.
    """
    tr, te = train_df.copy(), test_df.copy()
    tr["ets_pred"] = np.nan
    te["ets_pred"] = np.nan
    for pref, gtr in tr.groupby("Prefecture"):
        gtr = gtr.sort_values("Year")
        y = gtr[target_col].values
        if len(y) < 2:
            # If only one or no observation, propagate the last value (or 0.0 if none)
            fill_tr = (np.r_[y[0], y[:-1]] if len(y) else np.array([0.0]))
            tr.loc[gtr.index, "ets_pred"] = fill_tr[: len(gtr)]
            te.loc[te["Prefecture"] == pref, "ets_pred"] = y[-1] if len(y) else 0.0
            continue
        try:
            if _HAS_ETS:
                model = SimpleExpSmoothing(y, initialization_method="heuristic")
                fit = model.fit(optimized=True)
                tr.loc[gtr.index, "ets_pred"] = fit.fittedvalues
                te.loc[te["Prefecture"] == pref, "ets_pred"] = float(fit.forecast(1)[0])
            else:
                # Fallback: use persistence (last known value)
                tr.loc[gtr.index, "ets_pred"] = np.r_[y[0], y[:-1]]
                te.loc[te["Prefecture"] == pref, "ets_pred"] = y[-1]
        except Exception:
            # In case of any failure, also fall back to persistence
            tr.loc[gtr.index, "ets_pred"] = np.r_[y[0], y[:-1]]
            te.loc[te["Prefecture"] == pref, "ets_pred"] = y[-1]
    return tr["ets_pred"].values, te["ets_pred"].values

def _build_prefecture_features(tr: pd.DataFrame, te: pd.DataFrame) -> tuple[pd.DataFrame, pd.DataFrame]:
    """
    Create prefecture-level features (embedding or one-hot encoding).

    If `USE_PREF_EMBED` is True, use `build_pref_embeddings` to obtain learned Prefecture embeddings 
    of dimension `PREF_EMBED_DIM`. If instead `USE_PREFECTURE_OHE` is True, produce one-hot dummy 
    variables for the Prefecture column (dropping the first category if `BASE_PREF_OHE_DROP_FIRST` is True). 
    If neither option is enabled, returns empty DataFrames.

    Returns
    -------
    tuple of pandas.DataFrame
        Two DataFrames ``(pref_tr, pref_te)`` containing the prefecture features for train and test.
    """
    if globals().get("USE_PREF_EMBED", False):
        # Use the in-module implementation to avoid cross-module dependency
        pref_tr, pref_te, _ = build_pref_embeddings(
            tr, te, embed_dim=globals().get("PREF_EMBED_DIM", 8)
        )        
    elif globals().get("USE_PREFECTURE_OHE", False):
        _drop_first = bool(globals().get("BASE_PREF_OHE_DROP_FIRST", True))
        pref_tr = pd.get_dummies(tr["Prefecture"].astype(str),
                                 prefix="Prefecture", drop_first=_drop_first).astype("int8")
        pref_te = pd.get_dummies(te["Prefecture"].astype(str),
                                 prefix="Prefecture", drop_first=_drop_first).astype("int8")
        pref_te = pref_te.reindex(columns=pref_tr.columns, fill_value=0)
        try:
            print(f"[BASE/OHE] prefecture dummies: {pref_tr.shape[1]} columns (drop_first={_drop_first})")
        except Exception:
            pass
    else:
        pref_tr = pd.DataFrame(index=tr.index)
        pref_te = pd.DataFrame(index=te.index)
    return pref_tr, pref_te

def build_pref_embeddings(tr: pd.DataFrame, te: pd.DataFrame, *,
                          embed_dim: int | None = None,
                          epochs: int = 120,
                          batch_size: int = 32,
                          random_state: int = 42) -> tuple[pd.DataFrame, pd.DataFrame, list[str]]:
    """
    Learn prefecture embeddings via a small Keras model; if TF/Keras is not available,
    fall back to Prefecture OHE (with optional drop_first).
    Returns:
        pref_tr (DataFrame), pref_te (DataFrame), emb_cols (list[str])
    """
    import numpy as np
    import pandas as pd
    if embed_dim is None:
        embed_dim = int(globals().get("PREF_EMBED_DIM", 8))
    else:
        embed_dim = int(embed_dim)

    # --- Try TF/Keras; fall back to OHE if not available
    try:
        import tensorflow as tf  # type: ignore
        from tensorflow.keras import layers, models, optimizers  # type: ignore
    except Exception:
        _drop_first = bool(globals().get("BASE_PREF_OHE_DROP_FIRST", True))
        pref_tr = pd.get_dummies(tr["Prefecture"].astype(str),
                                 prefix="Prefecture", drop_first=_drop_first).astype("int8")
        pref_te = pd.get_dummies(te["Prefecture"].astype(str),
                                 prefix="Prefecture", drop_first=_drop_first).astype("int8")
        pref_te = pref_te.reindex(columns=pref_tr.columns, fill_value=0)
        try:
            print(f"[BASE/OHE-Fallback] prefecture dummies: {pref_tr.shape[1]} columns (drop_first={_drop_first})")
        except Exception:
            pass
        try:
            key = ("prefemb_v1_ohe", embed_dim,
                   tuple(tr["Year"].astype(int).tolist()),
                   tuple(tr["Prefecture"].astype(str).tolist()),
                   tuple(np.asarray(tr.get("SWB", pd.Series(index=tr.index, dtype=float))).astype(float).round(12).tolist()),
                   tuple(te["Year"].astype(int).tolist()),
                   tuple(te["Prefecture"].astype(str).tolist()))
            _PREF_EMB_CACHE[key] = (pref_tr.copy(), pref_te.copy(), list(pref_tr.columns))
        except Exception:
            pass
        return pref_tr, pref_te, list(pref_tr.columns)

    # --- TF/Keras path (CPU) ---
    cats = pd.Categorical(tr["Prefecture"].astype(str))
    tr_ids = cats.codes.astype("int32")
    n_cats = len(cats.categories)

    # Cache hit
    key = ("prefemb_v1_tf", embed_dim,
           tuple(tr["Year"].astype(int).tolist()),
           tuple(tr["Prefecture"].astype(str).tolist()),
           tuple(np.asarray(tr["SWB"], dtype=float).round(12).tolist() if "SWB" in tr.columns else []),
           tuple(te["Year"].astype(int).tolist()),
           tuple(te["Prefecture"].astype(str).tolist()))
    if key in _PREF_EMB_CACHE:
        pref_tr, pref_te, emb_cols = _PREF_EMB_CACHE[key]
        return pref_tr.copy(), pref_te.copy(), emb_cols[:]

    tf.keras.utils.set_random_seed(random_state)
    inp = layers.Input(shape=(1,), dtype="int32")
    emb = layers.Embedding(input_dim=n_cats, output_dim=embed_dim, name="pref_emb")(inp)
    x = layers.Flatten()(emb)
    x = layers.Dense(16, activation="relu")(x)
    out = layers.Dense(1, activation="linear")(x)
    model = models.Model(inp, out)
    model.compile(optimizer=optimizers.Adam(learning_rate=1e-2), loss="mse")
    with tf.device('/CPU:0'):
        if "SWB" in tr.columns:
            model.fit(tr_ids, tr["SWB"].values.astype("float32"),
                      epochs=epochs, batch_size=batch_size, verbose=0)
        else:
            # If SWB is not present (defensive), train with zeros to just fit embeddings
            model.fit(tr_ids, np.zeros((len(tr_ids),), dtype="float32"),
                      epochs=epochs, batch_size=batch_size, verbose=0)

    # Extract embedding weights
    W = model.get_layer("pref_emb").get_weights()[0]  # (n_cats, embed_dim)
    emb_cols = [f"pref_emb_{i+1}" for i in range(embed_dim)]

    # Train split
    tr_map = pd.Series(range(n_cats), index=cats.categories.astype(str))
    tr_embed_mat = W[tr_map[tr["Prefecture"].astype(str)].values]
    pref_tr = pd.DataFrame(tr_embed_mat, columns=emb_cols, index=tr.index)

    # Test split (unknown prefectures → mean vector)
    te_ids = pd.Categorical(te["Prefecture"].astype(str), categories=cats.categories).codes
    W_mean = W.mean(axis=0)
    te_embed_mat = np.array([W[i] if i >= 0 else W_mean for i in te_ids])
    pref_te = pd.DataFrame(te_embed_mat, columns=emb_cols, index=te.index)

    # Cache
    try:
        _PREF_EMB_CACHE[key] = (pref_tr.copy(), pref_te.copy(), emb_cols[:])
    except Exception:
        pass
    return pref_tr, pref_te, emb_cols

def _generate_numeric_features(
    tr: pd.DataFrame, te: pd.DataFrame, config_name: str
) -> tuple[pd.DataFrame, pd.DataFrame, list[str]]:
    """
    Selection of numerical features (before applying VIF).
    Rules:
    – Year dummy variables are handled separately (in another function).
    – Variables like time_idx are included only in 'FE + Year' or 'FE + Year + Trends' models (not in 'FE only').
    – By default, only the linear term (time_idx_c) is included (TIMEIDX_POLY_DEGREE=1).
      The quadratic term (time_idx_c2) is enabled only when necessary.
    """
    # Base candidates (copy from global definition)
    num_cols: list[str] = list(globals().get("PREF_NUMERIC_COLS", []))
    # --- Columns to exclude from all configurations ---
    deny_all = {
        "time_idx",  # do not use raw time_idx; later use centered derivatives (c, c2) instead
        "nikkei225_lag1", "nikkei225_lag2",
        "nikkei225_trend_lag1", "nikkei225_trend_lag2",
    }
    num_cols = [c for c in num_cols if c not in deny_all]
    if config_name == "FE only":
        # In 'FE only', exclude 'nikkei225' and 'national_burden_rate' (avoid leakage)
        num_cols = [c for c in num_cols if c not in {"nikkei225", "national_burden_rate"}]
        # [Change] Even in FE only, allow a "weak clock": include a single time_idx_c (do not include c2)
        if bool(globals().get("ENABLE_WEAK_CLOCK_IN_FEONLY", True)) and ("time_idx" in tr.columns):
            t_mean = float(pd.to_numeric(tr["time_idx"], errors="coerce").mean())
            tr["time_idx_c"] = pd.to_numeric(tr["time_idx"], errors="coerce") - t_mean
            te["time_idx_c"] = pd.to_numeric(te["time_idx"], errors="coerce") - t_mean
            if "time_idx_c" not in num_cols:
                num_cols.append("time_idx_c")
    # For Year-based configurations, include centered time_idx and optionally its quadratic term
    if config_name in ("FE + Year", "FE + Year + Trends"):
        if bool(globals().get("ENABLE_TIMEIDX_POLY_IN_FE_YEAR", True)) and ("time_idx" in tr.columns):
            try:
                deg = int(globals().get("TIMEIDX_POLY_DEGREE", 2))
            except Exception:
                deg = 1
            # Centering
            t_mean = float(pd.to_numeric(tr["time_idx"], errors="coerce").mean())
            tr["time_idx_c"] = pd.to_numeric(tr["time_idx"], errors="coerce") - t_mean
            te["time_idx_c"] = pd.to_numeric(te["time_idx"], errors="coerce") - t_mean
            if "time_idx_c" not in num_cols:
                num_cols.append("time_idx_c")
            # Quadratic term (if needed)
            if deg >= 2:
                tr["time_idx_c2"] = tr["time_idx_c"] ** 2
                te["time_idx_c2"] = te["time_idx_c"] ** 2
                if "time_idx_c2" not in num_cols:
                    num_cols.append("time_idx_c2")
    # Remove duplicates while preserving order
    num_cols = list(dict.fromkeys(num_cols))
    # CPI switch: if False, drop 'CPI' and any 'cpi_*'/'cpi_jp_*' features
    num_cols = _filter_out_cpi_features(num_cols)
    # Existence check: only use columns present in both train and test sets
    num_cols = [c for c in num_cols if (c in tr.columns) and (c in te.columns)]
    # Option: create log1p features for wide-range columns
    if bool(globals().get("ENABLE_LOG1P_FOR_WIDE_RANGE", True)):
        targets = [
            c for c in globals().get("LOG1P_WIDE_RANGE_COLS", [])
            if (c in num_cols) and (c in tr.columns) and (c in te.columns)
        ]
        for c in targets:
            new_c = f"{c}_log1p"
            tr[new_c] = np.log1p(np.clip(pd.to_numeric(tr[c], errors="coerce"), a_min=0, a_max=None))
            te[new_c] = np.log1p(np.clip(pd.to_numeric(te[c], errors="coerce"), a_min=0, a_max=None))
            if new_c not in num_cols:
                num_cols.append(new_c)
    return tr, te, num_cols

def _apply_yearonly_cap(
    tr: pd.DataFrame,
    te: pd.DataFrame,
    num_cols: list[str],
    config_name: str,
    protect_cols: list[str] | None = None,
) -> tuple[pd.DataFrame, pd.DataFrame, list[str]]:
    """
    Cap 'year-only' features for Year/Trends configs, while **never** pruning previously adopted features (stage-wise protection).
    For 'FE only', run high-correlation pruning instead.
    """
    # --- stage-wise protection (fallback to STAGE_FEATURES if not provided) ---
    if protect_cols is None:
        stage_map = globals().get("STAGE_FEATURES", {})
        if config_name == "FE + Year":
            protect = set(stage_map.get("FE only", []))
        elif config_name == "FE + Year + Trends":
            protect = set(stage_map.get("FE + Year", []))
        else:
            protect = set()
    else:
        protect = set(protect_cols)
    # Request: allow disabling protection when capping year-only features (controlled by flag)
    # Default is effectively True, but in v27 the global default is set to False.
    if not bool(globals().get("ENABLE_PROTECT_IN_YEARONLY_CAP", True)):
        protect = set()
    # Lifeline: behavior to always keep time_idx_c in Year configs is disabled by default.
    # Enable only when ALWAYS_KEEP_TIMEIDX_IN_YEAR_CFG=True is set.
    if config_name in ("FE + Year", "FE + Year + Trends") and bool(globals().get("ALWAYS_KEEP_TIMEIDX_IN_YEAR_CFG", False)):
        protect.update({"time_idx_c"})
    if config_name in ("FE + Year", "FE + Year + Trends"):
        yrs = tr["Year"].astype(int)
        n_years = int(yrs.nunique())
        # detect 'year-only' columns (<=1 unique across prefectures each year)
        year_only_cols: list[str] = []
        for c in list(num_cols):
            if c not in tr.columns:
                continue
            try:
                nunq = tr.groupby(yrs)[c].nunique(dropna=False)
                if int(nunq.max()) <= 1:
                    year_only_cols.append(c)
            except Exception:
                continue
        # Exclude protected features from pruning targets
        year_only_prunable = [c for c in year_only_cols if c not in protect]
        max_keep = max(2, min(len(year_only_prunable), n_years - 1))  # [Change] Even with 3 training years, keep at least 2 (e.g., time_idx_c + one of nikkei/CPI)
        # [Change] Put time_idx_c at top of priority list (ahead of any nikkei225* features)
        priority_order = [
            "time_idx_c",
            "nikkei225_trend_lag1", "cpi_jp_trend_1",
            "nikkei225_lag1", "cpi_jp_lag_1",
            "nikkei225", "cpi_jp_lag_2", "nikkei225_trend_lag2",
            "cpi_jp_trend_2", "time_idx_c2"  # c2 last
        ]
        keep: list[str] = []
        for p in priority_order:
            if p in year_only_prunable and p in num_cols:
                keep.append(p)
                if len(keep) >= max_keep:
                    break
        if len(keep) < max_keep:
            for c in year_only_prunable:
                if c not in keep and c in num_cols:
                    keep.append(c)
                    if len(keep) >= max_keep:
                        break
        drop_cols = [c for c in year_only_prunable if c not in keep]
        for c in drop_cols:
            if c in num_cols:
                num_cols.remove(c)
            if c in tr.columns:
                tr.drop(columns=[c], inplace=True, errors="ignore")
            if c in te.columns:
                te.drop(columns=[c], inplace=True, errors="ignore")
    else:
        # FE only: high-correlation drop (CorrDrop), controlled by flag
        if bool(globals().get("ENABLE_CORRDROP_IN_FEONLY", False)):
            try:
                keep_cols, dropped_cols = _drop_high_corr_by_priority(
                    tr, num_cols,
                    threshold=globals().get("HIGH_CORR_THRESHOLD", 0.97),
                    priority_drop=["new_construction_cnt", "labor_force_q1"],
                    protect=None, verbose=True
                )
                if dropped_cols:
                    print(f"[CorrDrop][FE only] dropped (|corr|≥{globals().get('HIGH_CORR_THRESHOLD', 0.97)}): {dropped_cols}")
                num_cols = keep_cols
            except Exception as e:
                print("[CorrDrop][FE only] skipped due to error:", e)
        else:
            print("[CorrDrop][FE only] disabled (ENABLE_CORRDROP_IN_FEONLY=False)")
    return tr, te, num_cols

def _build_year_ohe_with_centering(tr: pd.DataFrame,
                                   te: pd.DataFrame,
                                   *,
                                   drop_first: bool = True,
                                   mean_center: bool = True) -> tuple[pd.DataFrame, pd.DataFrame]:
    """
    Creates year dummy variables and, if needed, mean-centers them based on their occurrence rate in the training data.
    drop_first=True: Drops one reference year to avoid perfect multicollinearity.
    mean_center=True: Centers by subtracting the column mean (i.e., occurrence rate).
    Returns: (ytr_df, yte_df)
    """
    ytr = pd.get_dummies(tr["Year"].astype(int), prefix="Year", drop_first=drop_first)
    yte = pd.get_dummies(te["Year"].astype(int), prefix="Year", drop_first=drop_first)
    # Align test side columns to train side
    yte = yte.reindex(columns=ytr.columns, fill_value=0)
    if mean_center:
        mu = ytr.mean(axis=0)  # occurrence proportion of each year in training data
        ytr = ytr.astype(float).sub(mu, axis=1)
        yte = yte.astype(float).sub(mu, axis=1)
    return ytr, yte
