# Supplementary material for: Prediction of Prefecture-Level Subjective Well-Being in Japan by Using Google Trends and Socioeconomic Data: Machine Learning Model Development and Validation Study
Source: JMIR Form Res. 2026 Mar 20;10:e88696. doi: 10.2196/88696 (PMC13049395; doi:10.2196/88696)
Supplement: Multimedia Appendix 3 [file formative_v10i1e88696_app3.zip › revised-project-root/src/meta_learning.py]

# SPDX-License-Identifier: MIT
# -*- coding: utf-8 -*-
"""
meta_learning.py — Meta-learning & stacking utilities extracted from 00_run_pipeline.ipynb/.py

This module contains the following top-level functions (verbatim extraction):
- _build_meta_features
- _eval_bases_common
- _select_meta_bases_corr_cluster_topk
- fit_stack_ts_diversified
- predict_with_stack_diversified
- _compat_select_corr_cluster_topk
- _compat_select_stage_pref
- run_wfv_three_stage
- _process_wfv_fold
- _aggregate_contrib_by_base_df
- _block_delta_table
- _rowwise_nanmean_no_warn

Notes:
- These functions rely on globals (e.g., BASE_MODELS, BASE_ORDER, configuration flags)
  and helper functions that must be defined in the importing runtime (e.g., build_X_cascade_by_model,
  generate_oof_predictions, tune_base_model, build_gate_features_for_apply, etc.).
- All comments are in English as requested.
- The function bodies below are copied exactly from the provided pipeline to preserve behavior.
"""
from __future__ import annotations
import sys

import numpy as np
import pandas as pd
import numpy as _np            # legacy alias used in internal helpers
import pandas as _pd           # legacy alias used in internal helpers
import inspect                 # used by _compat_select_* wrappers
from sklearn.metrics import r2_score
from sklearn.model_selection import GroupKFold, TimeSeriesSplit


# Import typing just in case external callers rely on the annotations
from typing import List, Optional, Tuple, Dict, Any

# Public API surface of this module
__all__ = [
    "_build_meta_features",
    "_eval_bases_common",
    "_select_meta_bases_corr_cluster_topk",
    "fit_stack_ts_diversified",
    "predict_with_stack_diversified",
    "_compat_select_corr_cluster_topk",
    "_compat_select_stage_pref",
    "run_wfv_three_stage",
    "_process_wfv_fold",
    "_aggregate_contrib_by_base_df",
    "_block_delta_table",
    "_rowwise_nanmean_no_warn",
]

# Runtime global dependencies are expected to be provided by the main pipeline:
#   - BASE_MODELS, BASE_ORDER, BASE_TUNE_MODELS, LINEAR_BASES_NO_CW_WEIGHT, etc.
#   - Functions: tune_base_model, generate_oof_predictions, make_cw_sample_weight,
#                prefecture_weighted_mse, _fit_with_sample_weight, compute_importance_weights,
#                build_X_cascade_by_model, build_gate_features_for_apply, tune_moe_gater, etc.
#   - Objects: SoftmaxMoEGater, HybridMoEStacker (if used), etc.
# This module intentionally does not re-declare them to keep a single source of truth.

def _build_meta_features(base_pred_df: "pd.DataFrame",
                         prefectures: "pd.Series | np.ndarray | None",
                         *,
                         base_cols: "list[str] | None" = None,
                         pref_dummy_cols_ref: "list[str] | None" = None,
                         add_pref_main_effect: bool = True,
                         add_interactions: bool = False) -> "tuple[pd.DataFrame, list[str]]":
    """Module note: documentation removed (English-only)."""

    if base_cols is None:
        base_cols = list(base_pred_df.columns)
    T = base_pred_df.reindex(columns=base_cols).copy()

    pref_dummy_cols: list[str] = []
    if add_pref_main_effect and (prefectures is not None):
        pref = pd.Series(prefectures, index=T.index)
        pref = pref.fillna("Unknown").astype(str)
        if pref_dummy_cols_ref is None:
            D = pd.get_dummies(pref, prefix="pref", drop_first=False, dtype=float)
            D = D.reindex(sorted(D.columns), axis=1)
            pref_dummy_cols = list(D.columns)
        else:
            D_tmp = pd.get_dummies(pref, prefix="pref", drop_first=False, dtype=float)
            D = D_tmp.reindex(columns=list(pref_dummy_cols_ref), fill_value=0.0)
            pref_dummy_cols = list(D.columns)
        T = pd.concat([T, D], axis=1)

    if add_interactions and len(pref_dummy_cols) > 0:
        inter_cols = []
        for b in base_cols:
            if b not in T.columns:
                continue
            bvec = T[b].to_numpy(dtype=float, copy=False)
            for pcol in pref_dummy_cols:
                col = f"{b}__x__{pcol}"
                if col in T.columns:
                    continue
                T[col] = bvec * T[pcol].to_numpy(dtype=float, copy=False)
                inter_cols.append(col)
        for c in inter_cols:
            T[c] = pd.to_numeric(T[c], errors="coerce").astype(float).fillna(0.0)

    for c in T.columns:
        if not np.issubdtype(T[c].dtype, np.number):
            T[c] = pd.to_numeric(T[c], errors="coerce")
    T = T.fillna(0.0)

    final_cols = list(base_cols)
    if add_pref_main_effect and len(pref_dummy_cols) > 0:
        final_cols += pref_dummy_cols
    final_cols += [c for c in T.columns if "__x__" in c]
    meta_df = T.reindex(columns=final_cols, fill_value=0.0)
    return meta_df, pref_dummy_cols

def _eval_bases_common(feature_set: str,
                       X_tr_by: dict[str, pd.DataFrame],
                       X_te_by: dict[str, pd.DataFrame] | None,
                       y_tr: np.ndarray,
                       y_te: np.ndarray | None,
                       years_tr: np.ndarray,
                       groups_tr: np.ndarray,
                       groups_te: np.ndarray | None,
                       *,
                       allow_three_splits: bool,
                       base_models: dict
                       ) -> tuple[list[dict], dict[str, np.ndarray], str | None, float]:
    """Module note: documentation removed (English-only)."""
    rows: list[dict] = []
    oof_cols: dict[str, np.ndarray] = {}
    best_name, best_r2 = None, -1e18
    for name, est in base_models.items():
        if name not in X_tr_by or (X_te_by is not None and name not in X_te_by):
            continue
        tuned = tune_base_model(
            name, est, X_tr_by[name], y_tr, years_tr,
            tune_with_optuna=globals().get("ENABLE_BASE_OPTUNA", True),
            n_trials=globals().get("BASE_OPTUNA_TRIALS", 20),
            random_state=0, prefectures=groups_tr
        )
        use_groups = None if name in LINEAR_BASES_NO_CW_WEIGHT else groups_tr
        _oof, yhat_te = generate_oof_predictions(
            tuned,
            X_tr_by[name], y_tr,
            X_te_by[name] if X_te_by is not None else X_tr_by[name],
            years_tr, allow_three_splits=allow_three_splits, groups=use_groups
        )
        try:
            oof_cols[name] = np.asarray(_oof, dtype=float)
        except Exception:
            pass
        if y_te is not None:
            try:
                r2 = r2_score(y_te, yhat_te)
            except Exception:
                r2 = np.nan
            try:
                cw = prefecture_weighted_mse(y_te, yhat_te, groups_te) if groups_te is not None else np.nan
            except Exception:
                cw = np.nan
            rows.append({"FeatureSet": feature_set, "BaseModel": name, "R²": r2, "CW-MSE": cw})
            if np.isfinite(r2) and (r2 > best_r2):
                best_r2, best_name = r2, name
    return rows, oof_cols, best_name, best_r2

def _select_meta_bases_corr_cluster_topk(
    T_base: pd.DataFrame,
    y_oof: np.ndarray,
    *,
    max_bases: int | None = None,
    corr_thresh: float = 0.95,
    keep_always: list[str] | None = None,
) -> list[str]:
    """Module note: documentation removed (English-only)."""
    cols = [c for c in T_base.columns if pd.api.types.is_numeric_dtype(T_base[c])]
    if not cols:
        return []
    X = T_base[cols].apply(pd.to_numeric, errors="coerce")
    var = X.var(axis=0, ddof=0).fillna(0.0)
    cols = [c for c in cols if var.get(c, 0.0) > 1e-12 and np.isfinite(X[c]).any()]
    if len(cols) <= 1:
        return cols
    X = X[cols].apply(lambda s: s.fillna(s.mean()), axis=0).to_numpy()
    with np.errstate(invalid="ignore"):
        C = np.corrcoef(X, rowvar=False)

    n = len(cols)
    visited = np.zeros(n, dtype=bool)
    clusters: list[list[int]] = []
    for i in range(n):
        if visited[i]:
            continue
        grp = [i]
        visited[i] = True
        for j in range(i + 1, n):
            if visited[j]:
                continue
            if abs(C[i, j]) >= corr_thresh:
                visited[j] = True
                grp.append(j)
        clusters.append(grp)
    def _r2(col_idx: int) -> float:
        try:
            yhat = X[:, col_idx]
            ssr = np.sum((y_oof - yhat) ** 2)
            sst = np.sum((y_oof - np.mean(y_oof)) ** 2)
            return 1.0 - (ssr / (sst + 1e-12))
        except Exception:
            return -1e9
    reps: list[int] = [max(grp, key=_r2) for grp in clusters]
    selected = [cols[k] for k in reps]
    keep_always = keep_always or []
    head = [c for c in keep_always if c in cols]
    body = [c for c in selected if c not in head]
    selected = head + body
    if isinstance(max_bases, int) and max_bases > 0:
        selected = selected[:max_bases]
    return selected

def fit_stack_ts_diversified(
    X_by_model_tr: dict,
    y,
    years,
    *,
    X_by_model_te: dict | None = None,   # target-distribution feature matrices (e.g., 2025 holdout)
    use_optuna: bool = True,
    n_trials: int = 30,
    random_state: int = 0,
    meta_model: str = "ridge",
    prefectures=None,
    feature_set: str | None = None,
):
    """Module note: documentation removed (English-only)."""

    from sklearn.base import clone
    from sklearn.metrics import r2_score
    from sklearn.pipeline import Pipeline
    from sklearn.preprocessing import StandardScaler
    from sklearn.linear_model import RidgeCV, ElasticNetCV, LinearRegression
    try:
        from lightgbm import LGBMRegressor
    except Exception:
        LGBMRegressor = None

    BASE_MODELS = dict(globals().get("BASE_MODELS", {}))
    BASE_ORDER  = list(globals().get("BASE_ORDER", list(BASE_MODELS.keys())))
    # --- Hard filter: drop legacy/unused bases from runtime maps ---
    _BAN_BASES = {"MLP"}

    if _BAN_BASES:
        BASE_MODELS = {k: v for k, v in BASE_MODELS.items() if k not in _BAN_BASES}
        BASE_ORDER  = [k for k in BASE_ORDER if k in BASE_MODELS]
    BASE_TUNE_MODELS   = set(globals().get("BASE_TUNE_MODELS", set()))
    LINEAR_BASES_NO_CW_WEIGHT = set(globals().get("LINEAR_BASES_NO_CW_WEIGHT", set()))

    ENABLE_BASE_OPTUNA = bool(globals().get("ENABLE_BASE_OPTUNA", False))
    META_VIF_THRESHOLD = float(globals().get("META_VIF_THRESHOLD", 10.0))
    META_VIF_MAX_STEPS = int(globals().get("META_VIF_MAX_STEPS", 60))
    ENABLE_META_ISOTONIC_CALIB = bool(_flag("ENABLE_META_ISOTONIC_CALIB", False))
    META_ISOTONIC_LAMBDA = float(globals().get("META_ISOTONIC_LAMBDA", 0.7))
    META_ISOTONIC_WEIGHTED = bool(globals().get("META_ISOTONIC_WEIGHTED", False))
    META_ISOTONIC_RECENCY_RHO = float(globals().get("META_ISOTONIC_RECENCY_RHO", 0.9))

    years_arr = np.asarray(years, int)
    def _year_wfv_splits(yrs: np.ndarray):
        u = np.unique(yrs)
        u.sort()
        for i in range(1, len(u)):
            tr_idx = np.where(yrs < u[i])[0]
            va_idx = np.where(yrs == u[i])[0]
            if len(tr_idx) and len(va_idx):
                yield tr_idx, va_idx

    base_defs = [(name, BASE_MODELS[name]) for name in BASE_ORDER if name in BASE_MODELS]
    if not base_defs:
        raise RuntimeError("[fit_stack_ts_diversified] BASE_MODELS/BASE_ORDER is empty. "
                           "Define base models before calling this function.")   

    y = np.asarray(y, float)
    T_all = np.full((len(y), len(base_defs)), np.nan, dtype=float)

    pref_oof = None
    if prefectures is not None:
        pref_all = np.asarray(prefectures)
    iw_all_by_base: dict[str, np.ndarray] = {}
    _ciw = globals().get("compute_importance_weights", None)
    if bool(globals().get("ENABLE_IW", True)) and (X_by_model_te is not None) and callable(_ciw):
        for name, _ in base_defs:
            if (name in X_by_model_tr) and (name in X_by_model_te):
                try:
                    iw_vec = _ciw(
                        X_by_model_tr[name],  # source
                        X_by_model_te[name],  # target
                        stage_name=feature_set,  # allow stage-wise gating/disable
                        context=f"base={name}, feature_set={feature_set or ''}"
                    )                    
                    iw_all_by_base[name] = np.asarray(iw_vec, dtype=float).ravel()
                except Exception as _e:
                    # print(f"[IW] skip {name}: {_e}")
                    pass
    elif bool(globals().get("ENABLE_IW", True)) and (X_by_model_te is not None):
       print("[IW] compute_importance_weights not found — IW disabled for this run.")


    if bool(globals().get("IW_ENABLE_LOG", True)) and iw_all_by_base:
        try:
            pref_all = np.asarray(prefectures) if (prefectures is not None) else None
        except Exception:
            pref_all = None
        for nm, iw_vec in iw_all_by_base.items():
            nsrc = int(len(iw_vec))
            ess_iw  = _effective_sample_size(iw_vec)
            def _Q(a, q):
                try: return float(_np.quantile(a, q))
                except Exception: return float("nan")
            q01, q05, q50, q95, q99 = _Q(iw_vec,0.01), _Q(iw_vec,0.05), _Q(iw_vec,0.50), _Q(iw_vec,0.95), _Q(iw_vec,0.99)
            print(f"[IW] base={nm} | IW: ESS={ess_iw:.1f}/{nsrc} ({ess_iw/max(1,nsrc):.2%}), "
                  f"mean={float(np.mean(iw_vec)):.3f}, sd={float(np.std(iw_vec)):.3f}, "
                  f"min={float(np.min(iw_vec)):.3f}, q01={q01:.3f}, q05={q05:.3f}, median={q50:.3f}, q95={q95:.3f}, q99={q99:.3f}, max={float(np.max(iw_vec)):.3f}")
            if pref_all is not None:
                cw_all  = make_cw_sample_weight(pref_all)
                ess_cw  = _effective_sample_size(cw_all)
                ess_cwiw = _effective_sample_size(cw_all * iw_vec)
                print(f"[IW] base={nm} | ESS(CW)={ess_cw:.1f}, ESS(CW×IW)={ess_cwiw:.1f} "
                      f"(ratio={ess_cwiw/max(1,nsrc):.2%})")

    tuned_params: dict[str, dict] = {}
    if ENABLE_BASE_OPTUNA and use_optuna and ("optuna" in globals()):
        for name, _ in base_defs:
            if (name in BASE_TUNE_MODELS) and (name in X_by_model_tr):
                try:
                    if "tune_base_model_with_optuna" in globals():
                        p, _ = globals()["tune_base_model_with_optuna"](
                            name, X_by_model_tr[name], y, years,
                            n_trials=n_trials, random_state=random_state,
                            prefectures=prefectures,
                        )
                        tuned_params[name] = p or {}
                except Exception:
                    pass  # チューニング失敗時は既定値で学習

    _splits = list(_year_wfv_splits(years_arr))
    if len(_splits) == 0:
        idx_all = np.arange(len(y), dtype=int)
        groups_all = np.asarray(prefectures) if prefectures is not None else None
        if (groups_all is not None) and (np.unique(groups_all).size >= 3):
            n_g = min(5, np.unique(groups_all).size)
            gkf = GroupKFold(n_splits=n_g)
            _splits = list(gkf.split(idx_all, y, groups=groups_all))
        else:
            n_splits = 3 if (len(y) >= 6) else 2
            _splits = list(TimeSeriesSplit(n_splits=n_splits).split(idx_all))

    for tr_i, va_i in _splits:

        try:
            if isinstance(STAGE_FEATURES, dict):
                STAGE_FEATURES.clear()
        except NameError:
            pass
        for j, (name, base) in enumerate(base_defs):
            if name not in X_by_model_tr:
                continue
            est = clone(base)
            if name in tuned_params and tuned_params[name]:
                try:
                    est.set_params(**tuned_params[name])
                except Exception:
                    pass
            _mkcw = globals().get("make_cw_sample_weight", None)
            cw_tr = (_mkcw(pref_all[tr_i]) if ((prefectures is not None) and callable(_mkcw)) else None)
            iw_all = iw_all_by_base.get(name, None)
            iw_tr = (iw_all[tr_i] if isinstance(iw_all, np.ndarray) else None)
            if (cw_tr is not None) and (iw_tr is not None):
                sw_all = cw_tr * iw_tr
            elif cw_tr is not None:
                sw_all = cw_tr
            else:
                sw_all = iw_tr  # may be None
            _fit_with_sample_weight(est, X_by_model_tr[name].iloc[tr_i], y[tr_i], sw_all)
            T_all[va_i, j] = est.predict(X_by_model_tr[name].iloc[va_i])

    nan_ratio_max = float(globals().get("META_OOF_MAX_NAN_COL_RATIO", 0.40))

    bad_all = ~np.isfinite(T_all).any(axis=0)  # 列方向に1個も有限値がない
    if np.any(bad_all):
        drop_idx = [i for i, flg in enumerate(bad_all) if flg]
        drop_names = [base_defs[i][0] for i in drop_idx]
        keep_idx = [i for i in range(T_all.shape[1]) if i not in set(drop_idx)]
        if len(keep_idx) >= 1:
            T_all = T_all[:, keep_idx]
            base_defs = [base_defs[i] for i in keep_idx]
            print(f"[META/OOF] drop all‑NaN bases: {drop_names}")
        else:
            print(f"[META/OOF] all bases are all‑NaN; keeping original to allow later fallback.")

    if T_all.size and (not np.isfinite(T_all).all()):
        nan_ratio = np.mean(~np.isfinite(T_all), axis=0)
        drop_idx = [i for i, r in enumerate(nan_ratio) if (r > nan_ratio_max)]
        if drop_idx:
            drop_names = [base_defs[i][0] for i in drop_idx]
            keep_idx = [i for i in range(T_all.shape[1]) if i not in set(drop_idx)]
            min_keep = int(globals().get("MIN_META_BASES", 2))
            if len(keep_idx) >= max(1, min_keep):
                T_all = T_all[:, keep_idx]
                base_defs = [base_defs[i] for i in keep_idx]
                print(f"[META/OOF] drop high‑NaN bases({nan_ratio_max:.2f}+): {drop_names}")
            else:
                print(f"[META/OOF] high‑NaN bases detected but kept (to keep >= {min_keep} bases): {drop_names}")

    mask = np.isfinite(T_all).all(axis=1)
    if not np.any(mask):
        raise RuntimeError("[fit_stack_ts_diversified] No valid OOF rows (all-finite) were produced. "
                           "Check base-model training and fold splits.")

    name_to_idx = {name: j for j, (name, _) in enumerate(base_defs)}
    meta_col_names = [n for n in BASE_ORDER if n in name_to_idx]
    meta_cols      = [name_to_idx[n] for n in meta_col_names]

    T_oof_core = T_all[mask][:, meta_cols]
    T_oof_df   = pd.DataFrame(T_oof_core, columns=meta_col_names)
    y_oof      = y[mask]
    years_oof  = years_arr[mask]
    if prefectures is not None:
        pref_oof = pref_all[mask]

    T_meta_oof = T_oof_df.copy()
    _oofmean_components: list[str] = []  # 属性保持用

    if bool(globals().get("ENABLE_META_INPUT_FILTER", True)) and \
       (feature_set in set(globals().get("META_FILTER_APPLY_CONFIGS", {"FE only","FE + Year","FE + Year + Trends"}))):
        mode = str(globals().get("META_FILTER_MODE", "corr_cluster_topk")).lower()
        selected = list(meta_col_names)

        if mode == "corr_cluster_topk":
            _max_bases = int(globals().get("META_FILTER_MAX_BASES", 4))
            selected = _compat_select_corr_cluster_topk(
                T_meta_oof, y_oof, pref_oof,
                base_names=list(meta_col_names),
                rho=float(globals().get("META_FILTER_CORRCLUST_THRESHOLD", 0.95)),
                topk_per_cluster=int(globals().get("META_FILTER_CORRCLUST_TOPK", 1)),
                max_bases=_max_bases,
            )
        elif mode == "stage_pref_top1":
            _max_bases = int(globals().get("META_FILTER_MAX_BASES", 4))
            selected = _compat_select_stage_pref(
                T_meta_oof, y_oof, pref_oof,
                base_names=list(meta_col_names),
                topk_per_pref=int(globals().get("META_FILTER_TOPK_PER_PREF", 1)),
                max_bases=_max_bases,
            )
        try:
            min_bases = int(globals().get("MIN_META_BASES", 3))
        except Exception:
            min_bases = 3
        if isinstance(min_bases, int) and min_bases > 0:
            try:
                from sklearn.metrics import r2_score as _r2
                _cap = int(_max_bases) if ('_max_bases' in locals() and _max_bases is not None) else None
                _target = int(min_bases) if (_cap is None) else min(int(min_bases), int(_cap))

                _pool = [c for c in list(meta_col_names) if c in T_meta_oof.columns]
                _selected = list(dict.fromkeys(list(selected)))  # 重複除去（順序維持）

                _scores_r2, _scores_corr = {}, {}
                yv = np.asarray(y_oof, dtype=float).reshape(-1)
                for c in _pool:
                    s = pd.to_numeric(T_meta_oof[c], errors="coerce")
                    mask = np.isfinite(s.to_numpy(dtype=float)) & np.isfinite(yv)
                    if mask.any():
                        try: _scores_r2[c]  = float(_r2(yv[mask], s.to_numpy(dtype=float)[mask]))
                        except Exception: _scores_r2[c] = np.nan
                        try: _scores_corr[c] = float(np.corrcoef(yv[mask], s.to_numpy(dtype=float)[mask])[0,1])
                        except Exception: _scores_corr[c] = np.nan
                    else:
                        _scores_r2[c] = np.nan; _scores_corr[c] = np.nan

                _best = None
                finite_r2 = [(k,v) for k,v in _scores_r2.items() if np.isfinite(v)]
                if finite_r2:
                    _best = max(finite_r2, key=lambda kv: kv[1])[0]
                else:
                    finite_corr = [(k,abs(v)) for k,v in _scores_corr.items() if np.isfinite(v)]
                    if finite_corr: _best = max(finite_corr, key=lambda kv: kv[1])[0]
                if _best is not None and _best not in _selected:
                    _selected.append(_best)

                if _target is not None and len(_selected) < _target:
                    def _rank_key(c):
                        r2v = _scores_r2.get(c, np.nan)
                        if np.isfinite(r2v): return (0, -r2v)  # R²高い順
                        cv  = _scores_corr.get(c, np.nan)
                        if np.isfinite(cv):  return (1, -abs(cv))
                        return (2, 0.0)
                    _cands = [c for c in _pool if c not in _selected]
                    _cands_sorted = sorted(_cands, key=_rank_key)
                    need = int(_target) - len(_selected)
                    _selected.extend(_cands_sorted[:max(0, need)])

                selected = _selected
            except Exception as _e:
                # 最低限，min_bases を満たすよう先頭から補完
                need = max(0, int(min_bases) - len(selected))
                extras = [c for c in meta_col_names if c not in selected]
                selected = list(selected) + extras[:need]
                print(f"[META/FILTER] MIN_META_BASES fallback applied with simple fill: {selected}")

        meta_col_names = [b for b in selected if b in T_meta_oof.columns]
        T_meta_oof = T_meta_oof[meta_col_names].copy()
        print(f"[META/FILTER] kept bases: {meta_col_names}")

    # Meta VIF pruning (default: OFF; resolve flags/functions from __main__ first)
    if bool(_flag("ENABLE_META_VIF_PRUNE", False)):
        f_vif = _resolve_symbol("_vif_prune_meta_features")
        if callable(f_vif):
            T_meta_oof = f_vif(
                T_meta_oof,
                base_cols=list(meta_col_names),
                threshold=float(_flag("META_VIF_THRESHOLD", 10.0)),
                verbose=True,
            )
            meta_col_names = [c for c in T_meta_oof.columns if c in set(meta_col_names)]
        else:
            # function not available → just informatively skip (no noisy WARN)
            print("[INFO] meta-VIF pruning is enabled but helper not available; skipping.")
    try:
        print(f"[META] bases used: {meta_col_names}")
    except Exception:
        pass

    use_inter = bool(globals().get("ENABLE_META_PREFEMB_INTERACTIONS", False))
    add_pref  = bool(globals().get("ENABLE_META_PREF_MAIN_EFFECT", True))
    pref_series = (pd.Series(pref_oof, index=T_meta_oof.index) if pref_oof is not None else None)
    T_meta_in, pref_dummy_cols = _build_meta_features(
        T_meta_oof, pref_series,
        base_cols=list(T_meta_oof.columns),
        pref_dummy_cols_ref=None,
        add_pref_main_effect=add_pref,
        add_interactions=use_inter
    )

    if not use_inter:
        T_meta_in = T_meta_in[[c for c in T_meta_in.columns if "__x__" not in c]]

    def _compute_vif_values_local(X_df: pd.DataFrame) -> dict[str, float]:
        if "_compute_vif_values" in globals():
            try:
                return globals()["_compute_vif_values"](X_df)
            except Exception:
                pass
        if not isinstance(X_df, pd.DataFrame) or X_df.shape[1] < 2:
            return {}
        cols = [c for c in X_df.columns if pd.api.types.is_numeric_dtype(X_df[c])]
        if len(cols) < 2:
            return {}
        Xw = X_df[cols].copy().fillna(0.0)
        Xw = pd.DataFrame(StandardScaler().fit_transform(Xw), columns=cols, index=X_df.index)
        vifs = {}
        for c in cols:
            y_ = Xw[c].values
            Xo = Xw.drop(columns=[c]).values
            try:
                lr = LinearRegression()
                lr.fit(Xo, y_)
                r2_ = float(lr.score(Xo, y_))
            except Exception:
                r2_ = 0.999999
            r2_ = min(max(r2_, 0.0), 0.999999)
            vifs[c] = 1.0 / (1.0 - r2_)
        return vifs

    _meta_vif_map = _compute_vif_values_local(T_meta_in)

    mm = str(meta_model).strip().lower()
    best_params: dict = {}
    best_score: float = float("nan")
    if mm == "ridge":
        scaler = StandardScaler()
        T_scaled = scaler.fit_transform(T_meta_in)
        alphas = np.asarray(globals().get("META_RIDGE_ALPHAS", np.logspace(-3, 2, 50)), float)
        _yrs_oof = np.asarray(years_oof, int)
        _u = np.unique(_yrs_oof); _u.sort()
        _cv_meta = []
        for i in range(1, len(_u)):
            _tr = np.where(_yrs_oof < _u[i])[0]
            _va = np.where(_yrs_oof == _u[i])[0]
            if _tr.size and _va.size:
                _cv_meta.append((_tr, _va))
        _cv_for_ridge = _cv_meta if (len(_cv_meta) >= 2) else 5
        ridge = RidgeCV(alphas=alphas, fit_intercept=True, cv=_cv_for_ridge)
        meta = Pipeline([("scaler", scaler), ("ridge", ridge)])
        sw_meta = make_cw_sample_weight(pref_oof) if pref_oof is not None else None
        try:
            meta.fit(T_meta_in, y_oof, ridge__sample_weight=sw_meta)
        except Exception:
            meta.fit(T_meta_in, y_oof)
        best_params = {"alpha": float(meta.named_steps["ridge"].alpha_)}
        #setattr(meta, "_use_goa_features", bool(_goa_w))
        #setattr(meta, "_goa_soft_weights", _goa_w)
    elif mm == "elasticnet":
        l1_grid = np.asarray(globals().get("META_ENET_L1RATIO_GRID", [0.0, 0.02, 0.05, 0.1]), float)
        alpha_grid = globals().get("META_ENET_ALPHA_GRID", None)
        if alpha_grid is None:
            alpha_grid = np.logspace(-3, 1, 50)
        _yrs_oof = np.asarray(years_oof, int)
        _u = np.unique(_yrs_oof); _u.sort()
        _cv_meta = []
        for i in range(1, len(_u)):
            _tr = np.where(_yrs_oof < _u[i])[0]
            _va = np.where(_yrs_oof == _u[i])[0]
            if _tr.size and _va.size:
                _cv_meta.append((_tr, _va))
        _cv_for_enet = _cv_meta if (len(_cv_meta) >= 2) else 5

        enet_cv = ElasticNetCV(
            l1_ratio=l1_grid,
            alphas=np.asarray(alpha_grid, float),
            cv=_cv_for_enet,
            max_iter=10000, n_jobs=None
        )
        meta = Pipeline([("scaler", StandardScaler()), ("enet", enet_cv)])
        sw_meta = make_cw_sample_weight(pref_oof) if pref_oof is not None else None
        try:
            meta.fit(T_meta_in, y_oof, enet__sample_weight=sw_meta)
        except TypeError:
            meta.fit(T_meta_in, y_oof)
        best_params = {
            "alpha": float(meta.named_steps["enet"].alpha_),
            "l1_ratio": float(meta.named_steps["enet"].l1_ratio_),
        }
        #setattr(meta, "_use_goa_features", bool(_goa_w))
        #setattr(meta, "_goa_soft_weights", _goa_w)
    else:
        raise ValueError(f"Unknown meta_model '{meta_model}'. Choose 'ridge'|'elasticnet'.")

    #if mm != "moe_gate":
    best_score = float(r2_score(y_oof, np.asarray(meta.predict(T_meta_in), float)))

    try:
        import numpy as _np
        from sklearn.metrics import r2_score as _r2
        _best_base_name, _best_base_r2 = None, -1e18
        for _b in list(T_meta_oof.columns):
            _r2b = float(_r2(y_oof, _np.asarray(T_meta_oof[_b], dtype=float)))
            if _np.isfinite(_r2b) and (_r2b > _best_base_r2):
                _best_base_r2, _best_base_name = _r2b, _b
        if (_best_base_name is not None) and _np.isfinite(best_score) and _np.isfinite(_best_base_r2):
            _lam = float(globals().get("META_FALLBACK_BLEND", 0.25))
            _margin = float(globals().get("META_FALLBACK_MARGIN", 0.0))
            if best_score + _margin < _best_base_r2 and _lam > 0.0:
                setattr(meta, "_fallback_base_name", _best_base_name)
                setattr(meta, "_fallback_blend_lambda", _lam)
                print(f"[META/blend] OOF meta worse than best base "
                        f"('{_best_base_name}': R²={_best_base_r2:.3f} > meta {best_score:.3f}) "
                        f"→ blend λ={_lam:.2f}")
            else:
                setattr(meta, "_fallback_base_name", None)
                setattr(meta, "_fallback_blend_lambda", None)
    except Exception as _e:
        print(f"[META/blend] fallback check skipped: {type(_e).__name__}")

    if bool(ENABLE_META_ISOTONIC_CALIB) and (mm != "moe_gate"):
        try:
            from sklearn.isotonic import IsotonicRegression
            from sklearn.base import clone as _clone
            # ---- build z (meta-OOF predictions) to avoid in-sample calibration ----
            if bool(globals().get("META_ISOTONIC_USE_META_OOF", True)):
                yrs_oof = np.asarray(years_oof, int)
                z_oof = np.full(len(y_oof), np.nan, dtype=float)
                for tr_idx, va_idx in _year_wfv_splits(yrs_oof):
                    est_i = _clone(meta)  # 同じ構成で fold ごとに学習
                    sw_tr = make_cw_sample_weight(pref_oof[tr_idx]) if pref_oof is not None else None
                    _fit_with_sample_weight(est_i, T_meta_in.iloc[tr_idx], y_oof[tr_idx], sw_tr)
                    z_oof[va_idx] = np.asarray(est_i.predict(T_meta_in.iloc[va_idx]), float).ravel()
                mask_cal = np.isfinite(z_oof)
                z_fit = z_oof[mask_cal]
                y_fit = np.asarray(y_oof, float)[mask_cal]
                w_fit = None
                if pref_oof is not None:
                    w_fit = make_cw_sample_weight(pref_oof[mask_cal])
                if META_ISOTONIC_WEIGHTED and (years_oof is not None):
                    yrs = yrs_oof[mask_cal]
                    w_rec = np.power(META_ISOTONIC_RECENCY_RHO, (yrs.max() - yrs))
                    w_fit = (w_fit * w_rec) if w_fit is not None else w_rec
            else:
                z_fit = np.asarray(meta.predict(T_meta_in), float).ravel()
                y_fit = np.asarray(y_oof, float).ravel()
                w_fit = None
                if pref_oof is not None:
                    w_fit = make_cw_sample_weight(pref_oof)
                if META_ISOTONIC_WEIGHTED and (years_oof is not None):
                    yrs = np.asarray(years_oof, int)
                    w_rec = np.power(META_ISOTONIC_RECENCY_RHO, (yrs.max() - yrs))
                    w_fit = (w_fit * w_rec) if w_fit is not None else w_rec

            iso = IsotonicRegression(out_of_bounds="clip")
            iso.fit(z_fit, y_fit, sample_weight=w_fit)
            setattr(meta, "_calibrator", iso)
            setattr(meta, "_calib_lambda", float(META_ISOTONIC_LAMBDA))
            setattr(meta, "_calib_trained_on",
                    "meta_oof" if bool(globals().get("META_ISOTONIC_USE_META_OOF", True)) else "in_sample")
        except Exception as _e:
            setattr(meta, "_calibrator", None)
            setattr(meta, "_calib_lambda", 0.0)
            setattr(meta, "_calib_trained_on", None)
    else:
        setattr(meta, "_calibrator", None)
        setattr(meta, "_calib_lambda", 0.0)
        setattr(meta, "_calib_trained_on", None)

    fitted_base = []
    for name, base in base_defs:
        if name not in X_by_model_tr:
            continue
        est = clone(base)
        if name in tuned_params and tuned_params[name]:
            try:
                est.set_params(**tuned_params[name])
            except Exception:
                pass
        sw_all = (_mkcw(pref_all) if ((prefectures is not None) and callable(_mkcw)) else None)
        _fit_with_sample_weight(est, X_by_model_tr[name], y, sw_all)
        fitted_base.append((name, est))

    setattr(meta, "_meta_base_names", list(T_meta_oof.columns))    # VIF後のベース列（OOF列の順番）
    setattr(meta, "_meta_feature_names", list(T_meta_in.columns))  # 学習に実際に用いた最終列順
    setattr(meta, "_pref_dummy_cols", list(pref_dummy_cols))       # Pref OHE スキーマ
    setattr(meta, "_use_interactions", bool(use_inter))            # 相互作用 ON/OFF
    setattr(meta, "_oofmean_components", _oofmean_components)     # 空
    setattr(meta, "_oofmean_weights", None)
    setattr(meta, "_meta_vif_map", dict(_meta_vif_map))           # 列→VIF の辞書
    setattr(meta, "_is_moe_gater", False)
    setattr(meta, "_is_moe_hybrid", False)
    setattr(meta, "_g_cols", [])
    setattr(meta, "_iso", None)

    print(f"[META] using bases: {list(T_meta_oof.columns)} (n={T_meta_oof.shape[1]})")

    return fitted_base, meta, best_params, best_score

# --- row-wise nanmean without RuntimeWarning("Mean of empty slice") ---

def predict_with_stack_diversified(
    fitted_base: list[tuple[str, object]],
    meta,
    X_by_model_new: dict[str, "pd.DataFrame"],
    groups_new=None,
    y_true_new=None,
    G_new_df=None,
):
    """Predict on new data using fitted base models and the trained meta model. Supports linear meta
(Ridge/ElasticNet) and MoE/Hybrid pathways, GOA feature augmentation, and optional isotonic calibration."""

    meta_base_names = list(getattr(meta, "_meta_base_names", []))
    meta_feat_names = list(getattr(meta, "_meta_feature_names", []))
    pref_dummy_cols = list(getattr(meta, "_pref_dummy_cols", []))
    use_interactions = bool(getattr(meta, "_use_interactions", False))
    g_cols = list(getattr(meta, "_g_cols", []))
    #iso_per_base = getattr(meta, "_iso", None)  # per-base monotonic calibration (MoE-only)


    #use_goa_features = bool(getattr(meta, "_use_goa_features", False))
    #goa_weights_map = getattr(meta, "_goa_soft_weights", {})

    #is_moe_like = False
    '''
    is_moe_like = bool(getattr(meta, "_is_moe_gater", False) or getattr(meta, "_is_moe_hybrid", False)) \
                  or ("HybridMoEStacker" in type(meta).__name__)
    '''
    try:
        any_X = next(iter(X_by_model_new.values()))
        new_index = any_X.index
    except Exception:
        n = None
        for _n in (getattr(X_by_model_new.get(k, None), "shape", None) for k in X_by_model_new):
            if _n:
                n = _n[0]; break
        new_index = pd.RangeIndex(0, int(n) if n is not None else 0)

    base_dict = {name: est for name, est in fitted_base}
    cols = meta_base_names if meta_base_names else list(base_dict.keys())
    T_new_df = pd.DataFrame(index=new_index, columns=cols, dtype=float)

    for b in cols:
        est = base_dict.get(b, None)
        Xb = X_by_model_new.get(b, None)
        if (est is None) or (Xb is None):
            T_new_df[b] = 0.0
            continue
        try:
            T_new_df[b] = np.asarray(est.predict(Xb), dtype=float).ravel()
        except Exception:
            T_new_df[b] = 0.0

    if "_build_meta_features" not in globals():
        raise RuntimeError("predict_with_stack_diversified: _build_meta_features not found in globals().")

    pref_series = (pd.Series(groups_new, index=new_index) if groups_new is not None else None)
    add_pref_main = len(pref_dummy_cols) > 0
    T_in, _ = _build_meta_features(
        T_new_df.copy(),
        pref_series,
        base_cols=list(T_new_df.columns),
        pref_dummy_cols_ref=pref_dummy_cols if add_pref_main else None,
        add_pref_main_effect=add_pref_main,
        add_interactions=use_interactions
    )    
    if meta_feat_names:
        for c in meta_feat_names:
            if c not in T_in.columns:
                T_in[c] = 0.0
        T_in = T_in.reindex(columns=meta_feat_names, fill_value=0.0)

    y_raw = np.asarray(meta.predict(T_in), dtype=float).ravel()
    y_raw = np.nan_to_num(y_raw, nan=0.0)

    iso_meta = getattr(meta, "_calibrator", None)
    lam = float(getattr(meta, "_calib_lambda", 0.0) or 0.0)
    if (iso_meta is not None) and (lam > 0.0):
        try:
            z = np.asarray(iso_meta.predict(y_raw), dtype=float).ravel()
            y_pred = (1.0 - lam) * y_raw + lam * z
        except Exception:
            y_pred = y_raw
    else:
        y_pred = y_raw

    try:
        _lam_fb = getattr(meta, "_fallback_blend_lambda", None)
        _base_fb = getattr(meta, "_fallback_base_name", None)
        if (_lam_fb is not None) and (_base_fb is not None) and (_base_fb in T_new_df.columns):
            _y_base = np.asarray(T_new_df[_base_fb], dtype=float).ravel()
            y_pred = float(_lam_fb) * y_pred + (1.0 - float(_lam_fb)) * _y_base
            print(f"[META/blend] λ={float(_lam_fb):.2f} with base='{_base_fb}'")
    except Exception as _e:
        print(f"[META/blend] skipped at predict: {type(_e).__name__}")

    return np.asarray(y_pred, dtype=float).ravel()

"""## 5. Model Evaluation: Walk-Forward Validation and Holdout Analysis

Plots top-N feature importances for a given base model (handles tree/linear). 
Key outputs: plot_feature_importance(model, model_name, feature_names, top_n)
Depends on: Matplotlib
"""

def _compat_select_corr_cluster_topk(
    T_meta_oof, y_oof, pref_oof,
    *, base_names, rho, topk_per_cluster, max_bases
):
    """Compatibility wrapper for signature differences in _select_meta_bases_corr_cluster_topk.
New signature: f(T_meta_oof, y_oof, pref_oof=None, *, base_names, rho, topk_per_cluster, max_bases)
Legacy signature: f(T_base, y_oof, *, max_bases=None, corr_thresh=0.95, keep_always=None)"""
    f = globals().get("_select_meta_bases_corr_cluster_topk", None)
    if f is None:
        return list(base_names)[:int(max_bases)] if (max_bases is not None) else list(base_names)

    try:
        sig = inspect.signature(f)
        if "base_names" in sig.parameters:
            return f(
                T_meta_oof, y_oof, pref_oof=pref_oof,
                base_names=list(base_names),
                rho=float(rho),
                topk_per_cluster=int(topk_per_cluster),
                max_bases=max_bases,
            )
        else:
            T_base = pd.DataFrame(T_meta_oof)[list(base_names)]
            kwargs = {}
            if "corr_thresh" in sig.parameters:
                kwargs["corr_thresh"] = float(rho)
            if "max_bases" in sig.parameters:
                kwargs["max_bases"] = max_bases
            return f(T_base, y_oof, **kwargs)
    except Exception:
        return list(base_names)[:int(max_bases)] if (max_bases is not None) else list(base_names)

def _compat_select_stage_pref(
    T_meta_oof, y_oof, pref_oof,
    *, base_names, topk_per_pref, max_bases
):
    """Compatibility wrapper for signature differences in _select_meta_bases_stage_pref.
New signature: f(T_meta_oof, y_oof, pref_oof, *, base_names, topk_per_pref, max_bases)
Legacy signature: f(T_base, y_oof, pref_oof, *, topk_per_pref=1, max_bases=None)"""
    f = globals().get("_select_meta_bases_stage_pref", None)
    if f is None:
        return list(base_names)[:int(max_bases)] if (max_bases is not None) else list(base_names)

    try:
        sig = inspect.signature(f)
        if "base_names" in sig.parameters:
            return f(
                T_meta_oof, y_oof, pref_oof,
                base_names=list(base_names),
                topk_per_pref=int(topk_per_pref),
                max_bases=max_bases,
            )
        else:
            T_base = pd.DataFrame(T_meta_oof)[list(base_names)]
            kwargs = {"topk_per_pref": int(topk_per_pref), "max_bases": max_bases}
            return f(T_base, y_oof, pref_oof, **kwargs)
    except Exception:
        return list(base_names)[:int(max_bases)] if (max_bases is not None) else list(base_names)

def run_wfv_three_stage(
    tr: pd.DataFrame,
    va: pd.DataFrame,
    *,
    fold_tag: str,
    meta_type: str | None = None,
    pca_n: int | None = None,
    enable_plots: bool = False,
) -> tuple[list[dict], list[dict]]:

    from typing import Optional

    meta_type = (meta_type or globals().get("META_MODEL_TYPE", "ridge")).lower()
    pca_n = int(pca_n if pca_n is not None else globals().get("PCA_N", 100))
    outer_entries: list[dict] = []
    base_entries:  list[dict] = []

    y_tr = tr["SWB"].values
    y_va = va["SWB"].values
    years_tr = tr["Year"].values
    groups_tr = tr["Prefecture"].values
    groups_va = va["Prefecture"].values

    base_models: dict = dict(globals().get("BASE_MODELS", {}))
    if not base_models:
        raise RuntimeError("[run_wfv_three_stage] BASE_MODELS is undefined or empty.")
    

    def _metrics(y_true, y_pred, groups):
        """Module note: documentation removed (English-only)."""
        if y_pred is None:
            return np.nan, np.nan
        try:
            r2 = r2_score(y_true, y_pred)
        except Exception:
            r2 = np.nan
        try:
            mse = prefecture_weighted_mse(y_true, y_pred, groups)
        except Exception:
            mse = np.nan
        return float(r2), float(mse)

    def _mean_abs_corr_offdiag(T: pd.DataFrame) -> float:
        """Module note: documentation removed (English-only)."""
        try:
            if T is None or T.shape[1] < 2:
                return float("nan")
            C = T.corr().abs()
            if C.shape[0] <= 1:
                return float("nan")
            s = (C.values.sum() - np.trace(C.values))
            d = C.shape[0] * (C.shape[0] - 1)
            return float(s / d)
        except Exception:
            return float("nan") # type: ignore

    from typing import Optional
    def _print_one_liner(fset: str, fold: str, mean_abs_corr: float,
                         best_base: str, best_r2: float, meta_r2: Optional[float]) -> None:
        flag = ("DIVERSITY-LOW" if (np.isfinite(mean_abs_corr) and mean_abs_corr >= 0.90) else "OK")
        delta = (meta_r2 - best_r2) if (meta_r2 is not None and np.isfinite(meta_r2) and np.isfinite(best_r2)) else float("nan")
        mr2 = f"{meta_r2:.3f}" if (meta_r2 is not None and np.isfinite(meta_r2)) else "nan"
        print(f"[{fold}] [{fset}] {flag} | mean|corr|={mean_abs_corr:.3f} | best_base={best_base}({best_r2:.3f}) | meta_r2={mr2} | Δ={delta:.3f}")

    G_va_all = build_gate_features_for_apply(
        tr, va,
        drop_first_pref=True, drop_first_region=True,
        fourier_periods=globals().get("GATE_FOURIER_PERIODS", (2,4,6,12))
    )

    def _fit_and_eval_meta(feature_set: str,
                           X_tr_by: dict[str, pd.DataFrame],
                           X_va_by: dict[str, pd.DataFrame],
                           mean_abs_corr: float,
                           best_name: str,
                           best_r2: float) -> None:
        """Module note: documentation removed (English-only)."""
        pred, fitted_base = None, None
        fitted_base = None
        meta_model_obj = None
        pred = None
        try:
            fitted_base, meta_model_obj, _bp, _bs = fit_stack_ts_diversified(
                X_tr_by, y_tr, years_tr,
                meta_model=meta_type, use_optuna=True, n_trials=30,
                prefectures=groups_tr, feature_set=feature_set
            )
            pred = predict_with_stack_diversified(
                fitted_base, meta_model_obj, X_va_by,
                groups_new=groups_va,
                G_new_df=G_va_all.loc[va.index]
            )
        except Exception as e:
            print(f"[WARN] {feature_set} meta failed on fold {fold_tag}: {e}")
        if pred is not None:
            r2_m, mse_m = _metrics(y_va, pred, groups_va)
        else:
            r2_m, mse_m = (float('nan'), float('nan'))

        _print_one_liner(feature_set, fold_tag, mean_abs_corr, best_name, best_r2, r2_m)
        # record meta performance in outer_entries
        outer_entries.append({
            "FeatureSet": feature_set,
            "Fold": fold_tag,
            "Meta R²": float(r2_m),
            "Meta CW-MSE": float(mse_m)
        })

        if enable_plots and (fitted_base is not None):
            for model_name, model_object in fitted_base:
                try:
                    if model_name in X_tr_by:
                        plot_feature_importance(
                            model=model_object,
                            model_name=f"{model_name} (WFV Fold {fold_tag} - {feature_set})",
                            feature_names=X_tr_by[model_name].columns.tolist(),
                            top_n=25,
                        )
                except Exception:
                    pass

    # ================================
    # Stage 1: FE only
    # ================================
    X1_tr_by, X1_va_by = build_X_cascade_by_model(tr, va, "FE only", pca_n=pca_n)
    rows_s1, oof_s1, best_s1_name, best_s1_r2 = _eval_bases_common(
        "FE only", X1_tr_by, X1_va_by,
        y_tr, y_va, years_tr, groups_tr, groups_va,
        allow_three_splits=False,
        base_models=base_models
    )
    for r in rows_s1:
        r["Fold"] = fold_tag
        base_entries.append(r)
    # compute diversity and meta performance for stage1
    T1_oof = pd.DataFrame(oof_s1, index=tr.index) if len(oof_s1) else pd.DataFrame(index=tr.index)
    mean_corr1 = _mean_abs_corr_offdiag(T1_oof)
    _fit_and_eval_meta("FE only", X1_tr_by, X1_va_by, mean_corr1, best_s1_name, best_s1_r2)

    # ================================
    # Stage 2: FE + Year
    # ================================
    X2_tr_by, X2_va_by = build_X_cascade_by_model(tr, va, "FE + Year", pca_n=pca_n)
    rows_s2, oof_s2, best_s2_name, best_s2_r2 = _eval_bases_common(
        "FE + Year", X2_tr_by, X2_va_by,
        y_tr, y_va, years_tr, groups_tr, groups_va,
        allow_three_splits=True,
        base_models=base_models
    )
    for r in rows_s2:
        r["Fold"] = fold_tag
        base_entries.append(r)
    # compute diversity and meta performance for stage2
    T2_oof = pd.DataFrame(oof_s2, index=tr.index) if len(oof_s2) else pd.DataFrame(index=tr.index)
    mean_corr2 = _mean_abs_corr_offdiag(T2_oof)
    _fit_and_eval_meta("FE + Year", X2_tr_by, X2_va_by, mean_corr2, best_s2_name, best_s2_r2)

    # ================================
    # Stage 3: FE + Year + Trends
    # ================================
    X3_tr_by, X3_va_by = build_X_cascade_by_model(tr, va, "FE + Year + Trends", pca_n=pca_n)
    rows_s3, oof_s3, best_s3_name, best_s3_r2 = _eval_bases_common(
        "FE + Year + Trends", X3_tr_by, X3_va_by,
        y_tr, y_va, years_tr, groups_tr, groups_va,
        allow_three_splits=True,
        base_models=base_models
    )
    for r in rows_s3:
        r["Fold"] = fold_tag
        base_entries.append(r)
    # compute diversity and meta performance for stage3
    T3_oof = pd.DataFrame(oof_s3, index=tr.index) if len(oof_s3) else pd.DataFrame(index=tr.index)
    mean_corr3 = _mean_abs_corr_offdiag(T3_oof)
    _fit_and_eval_meta("FE + Year + Trends", X3_tr_by, X3_va_by, mean_corr3, best_s3_name, best_s3_r2)

    return outer_entries, base_entries

def _process_wfv_fold(dev_df, train_years, val_year, pca_n):
    tr = dev_df[dev_df["Year"].isin(train_years)].copy()
    va = dev_df[dev_df["Year"] == val_year].copy()
    fold_tag = f"{min(train_years)}–{max(train_years)}→{val_year}"
    _meta_type = globals().get("META_MODEL_TYPE", "ridge")
    _outer, _base = run_wfv_three_stage(
        tr, va, fold_tag=fold_tag, meta_type=_meta_type, pca_n=pca_n,
        enable_plots=False
    )
    return _outer, _base

# --- Optional: aggregate contributions by base model (sum over base & its interactions) ---

def _aggregate_contrib_by_base_df(imp_df: "pd.DataFrame",
                                  fitted_base: "list[tuple[str, object]]") -> "pd.DataFrame":
    """Module note: documentation removed (English-only)."""

    if imp_df is None or imp_df.empty:
        return pd.DataFrame(columns=["BaseModel", "Importance", "Pct"])

    base_names = [str(name) for name, _ in (fitted_base or [])]
    rows = []
    for _, r in imp_df.iterrows():
        f = str(r.get("feature", ""))
        f0 = f.replace("P_final_", "")
        f0 = f0.split("__x__")[0].split("_x_pref")[0]
        base = f0
        val = r.get("importance", r.get("abs_coef", None))
        try:
            val = float(val)
        except Exception:
            val = None
        if (base in base_names) and (val is not None) and np.isfinite(val):
            rows.append((base, val))

    if not rows:
        return pd.DataFrame(columns=["BaseModel", "Importance", "Pct"])

    agg = (pd.DataFrame(rows, columns=["BaseModel", "Importance"])
             .groupby("BaseModel", as_index=False).sum())
    s = float(agg["Importance"].sum())
    agg["Pct"] = 0.0 if s <= 0.0 else agg["Importance"] / s
    agg = agg.sort_values(["Pct", "Importance"], ascending=[False, False]).reset_index(drop=True)
    return agg

def _block_delta_table(df: pd.DataFrame,
                       r2_col: str,
                       mse_col: str,
                       group_col: str | None = None) -> tuple[pd.DataFrame, pd.DataFrame | None]:
    """Module note: documentation removed (English-only)."""
    if df is None or df.empty:
        return pd.DataFrame(), None
    needed = {"FeatureSet", r2_col, mse_col}
    if not needed.issubset(df.columns):
        return pd.DataFrame(), None

    FE   = "FE only"
    FEY  = "FE + Year"
    FEYT = "FE + Year + Trends"
    FE_TRENDS_ONLY = None
    for c in df["FeatureSet"].unique():
        s = str(c)
        if ("Trends" in s) and ("Year" not in s):
            FE_TRENDS_ONLY = s
            break

    if group_col is None:
        df = df.copy()
        df["__grp__"] = "Holdout"
        group_col = "__grp__"
    df = df.copy()
    df[r2_col]  = pd.to_numeric(df[r2_col],  errors="coerce")
    df[mse_col] = pd.to_numeric(df[mse_col], errors="coerce")
    r2_p  = df.pivot_table(index=group_col, columns="FeatureSet",
                           values=r2_col, aggfunc="mean", observed=False)
    mse_p = df.pivot_table(index=group_col, columns="FeatureSet",
                           values=mse_col, aggfunc="mean", observed=False)

    if r2_p.empty or mse_p.empty:
        rows_fixed, rows_shap = [], []
        for g, d in df.groupby(group_col, dropna=False):
            r2_m0  = d.loc[d["FeatureSet"]==FE,   r2_col].mean()
            r2_m1  = d.loc[d["FeatureSet"]==FEY,  r2_col].mean()
            r2_m2  = d.loc[d["FeatureSet"]==FEYT, r2_col].mean()
            mse_m0 = d.loc[d["FeatureSet"]==FE,   mse_col].mean()
            mse_m1 = d.loc[d["FeatureSet"]==FEY,  mse_col].mean()
            mse_m2 = d.loc[d["FeatureSet"]==FEYT, mse_col].mean()
            d_r2_time = (r2_m1 - r2_m0) if np.all(np.isfinite([r2_m1, r2_m0])) else np.nan
            d_r2_tr   = (r2_m2 - r2_m1) if np.all(np.isfinite([r2_m2, r2_m1])) else np.nan
            d_mse_time = (mse_m0 - mse_m1) if np.all(np.isfinite([mse_m0, mse_m1])) else np.nan
            d_mse_tr   = (mse_m1 - mse_m2) if np.all(np.isfinite([mse_m1, mse_m2])) else np.nan
            rows_fixed.append({
                (group_col or "Group"): g,
                "M0 R² (FE)": r2_m0, "M1 R² (FE+TIME)": r2_m1, "M2 R² (FE+TIME+TR)": r2_m2,
                "ΔR² TIME": d_r2_time, "ΔR² TR": d_r2_tr,
                "M0 CW-MSE": mse_m0, "M1 CW-MSE": mse_m1, "M2 CW-MSE": mse_m2,
                "ΔCW-MSE TIME (↑=better)": d_mse_time, "ΔCW-MSE TR (↑=better)": d_mse_tr
            })
        fixed_df = pd.DataFrame(rows_fixed)
        shap_df  = None
        return fixed_df, shap_df

    rows_fixed, rows_shap = [], []
    for g in r2_p.index:
        r2_m0  = float(r2_p.get(FE,  pd.Series(index=[g], data=[np.nan])).loc[g])  if FE   in r2_p.columns  else np.nan
        r2_m1  = float(r2_p.get(FEY, pd.Series(index=[g], data=[np.nan])).loc[g])  if FEY  in r2_p.columns else np.nan
        r2_m2  = float(r2_p.get(FEYT,pd.Series(index=[g], data=[np.nan])).loc[g])  if FEYT in r2_p.columns else np.nan
        mse_m0 = float(mse_p.get(FE,  pd.Series(index=[g], data=[np.nan])).loc[g]) if FE   in mse_p.columns else np.nan
        mse_m1 = float(mse_p.get(FEY, pd.Series(index=[g], data=[np.nan])).loc[g]) if FEY  in mse_p.columns else np.nan
        mse_m2 = float(mse_p.get(FEYT,pd.Series(index=[g], data=[np.nan])).loc[g]) if FEYT in mse_p.columns else np.nan

        d_r2_time = (r2_m1 - r2_m0) if np.all(np.isfinite([r2_m1, r2_m0])) else np.nan
        d_r2_tr   = (r2_m2 - r2_m1) if np.all(np.isfinite([r2_m2, r2_m1])) else np.nan
        d_mse_time = (mse_m0 - mse_m1) if np.all(np.isfinite([mse_m0, mse_m1])) else np.nan
        d_mse_tr   = (mse_m1 - mse_m2) if np.all(np.isfinite([mse_m1, mse_m2])) else np.nan

        rows_fixed.append({
            (group_col or "Group"): g,
            "M0 R² (FE)": r2_m0, "M1 R² (FE+TIME)": r2_m1, "M2 R² (FE+TIME+TR)": r2_m2,
            "ΔR² TIME": d_r2_time, "ΔR² TR": d_r2_tr,
            "M0 CW-MSE": mse_m0, "M1 CW-MSE": mse_m1, "M2 CW-MSE": mse_m2,
            "ΔCW-MSE TIME (↑=better)": d_mse_time, "ΔCW-MSE TR (↑=better)": d_mse_tr
        })

        shap_row = None
        if FE_TRENDS_ONLY is not None:
            r2_fe_tr = float(r2_p.get(FE_TRENDS_ONLY, pd.Series(index=[g], data=[np.nan])).loc[g]) \
                       if FE_TRENDS_ONLY in r2_p.columns else np.nan
            phi_time_r2 = np.nan
            if np.all(np.isfinite([r2_m1, r2_m0])) or np.all(np.isfinite([r2_m2, r2_fe_tr])):
                a = (r2_m1 - r2_m0)      if np.all(np.isfinite([r2_m1, r2_m0]))      else 0.0
                b = (r2_m2 - r2_fe_tr)   if np.all(np.isfinite([r2_m2, r2_fe_tr]))   else 0.0
                cnt = int(np.all(np.isfinite([r2_m1, r2_m0]))) + int(np.all(np.isfinite([r2_m2, r2_fe_tr])))
                phi_time_r2 = (a + b) / max(cnt, 1)
            phi_tr_r2 = np.nan
            if np.all(np.isfinite([r2_fe_tr, r2_m0])) or np.all(np.isfinite([r2_m2, r2_m1])):
                a = (r2_fe_tr - r2_m0)   if np.all(np.isfinite([r2_fe_tr, r2_m0]))   else 0.0
                b = (r2_m2 - r2_m1)      if np.all(np.isfinite([r2_m2, r2_m1]))      else 0.0
                cnt = int(np.all(np.isfinite([r2_fe_tr, r2_m0]))) + int(np.all(np.isfinite([r2_m2, r2_m1])))
                phi_tr_r2 = (a + b) / max(cnt, 1)

            mse_fe_tr = float(mse_p.get(FE_TRENDS_ONLY, pd.Series(index=[g], data=[np.nan])).loc[g]) \
                        if FE_TRENDS_ONLY in mse_p.columns else np.nan
            phi_time_mse = np.nan
            if np.all(np.isfinite([mse_m0, mse_m1])) or np.all(np.isfinite([mse_fe_tr, mse_m2])):
                a = (mse_m0 - mse_m1)   if np.all(np.isfinite([mse_m0, mse_m1]))   else 0.0
                b = (mse_fe_tr - mse_m2)if np.all(np.isfinite([mse_fe_tr, mse_m2]))else 0.0
                cnt = int(np.all(np.isfinite([mse_m0, mse_m1]))) + int(np.all(np.isfinite([mse_fe_tr, mse_m2])))
                phi_time_mse = (a + b) / max(cnt, 1)
            phi_tr_mse = np.nan
            if np.all(np.isfinite([mse_m0, mse_fe_tr])) or np.all(np.isfinite([mse_m1, mse_m2])):
                a = (mse_m0 - mse_fe_tr)if np.all(np.isfinite([mse_m0, mse_fe_tr]))else 0.0
                b = (mse_m1 - mse_m2)   if np.all(np.isfinite([mse_m1, mse_m2]))   else 0.0
                cnt = int(np.all(np.isfinite([mse_m0, mse_fe_tr]))) + int(np.all(np.isfinite([mse_m1, mse_m2])))
                phi_tr_mse = (a + b) / max(cnt, 1)

            shap_row = {
                (group_col or "Group"): g,
                "Shapley TIME (ΔR²)": phi_time_r2,
                "Shapley TR (ΔR²)":   phi_tr_r2,
                "Shapley TIME (ΔCW-MSE, ↑=better)": phi_time_mse,
                "Shapley TR (ΔCW-MSE, ↑=better)":   phi_tr_mse
            }
            rows_shap.append(shap_row)

    fixed_df = pd.DataFrame(rows_fixed)
    if fixed_df.empty:
        fixed_df = pd.DataFrame(columns=[
            (group_col or "Group"),
            "M0 R² (FE)", "M1 R² (FE+TIME)", "M2 R² (FE+TIME+TR)",
            "ΔR² TIME", "ΔR² TR",
            "M0 CW-MSE", "M1 CW-MSE", "M2 CW-MSE",
            "ΔCW-MSE TIME (↑=better)", "ΔCW-MSE TR (↑=better)"
        ])
    shap_df  = pd.DataFrame(rows_shap) if rows_shap else None
    return fixed_df, shap_df

def _rowwise_nanmean_no_warn(a2d: np.ndarray) -> np.ndarray:
    a2d = np.asarray(a2d, dtype=float)
    if a2d.ndim == 1:
        return np.nan_to_num(a2d, nan=0.0)
    cnt = np.sum(~np.isnan(a2d), axis=1)
    s   = np.nansum(a2d, axis=1)
    return np.divide(s, cnt, out=np.zeros_like(s), where=(cnt > 0))

# ---------------------------------------------------------------------
# Flag resolver (align behavior with pipeline.py)
#  - Prefer values defined in __main__ (notebook/run_main) over module globals.
# ---------------------------------------------------------------------
def _flag(name: str, default=None):
    try:
        import __main__
        if hasattr(__main__, name):
            return getattr(__main__, name)
        if name in getattr(__main__, "__dict__", {}):
            return __main__.__dict__[name]
    except Exception:
        pass
    return globals().get(name, default)

# ---------------------------------------------------------------------
# Best-effort symbol resolver for helpers injected at runtime
# ---------------------------------------------------------------------
def _resolve_symbol(name: str):
    # 1) __main__ (notebook / run_main)
    try:
        import __main__
        if hasattr(__main__, name):
            return getattr(__main__, name)
    except Exception:
        pass
    # 2) this module's globals
    if name in globals():
        return globals()[name]
    # 3) select known modules (e.g., src.vif)
    if name == "_vif_prune_meta_features":
        try:
            from src import vif as _vif_mod  # type: ignore
            return getattr(_vif_mod, "_vif_prune_meta_features", None)
        except Exception:
            return None
    return None
