# Supplementary material for: Prediction of Prefecture-Level Subjective Well-Being in Japan by Using Google Trends and Socioeconomic Data: Machine Learning Model Development and Validation Study
Source: JMIR Form Res. 2026 Mar 20;10:e88696. doi: 10.2196/88696 (PMC13049395; doi:10.2196/88696)
Supplement: Multimedia Appendix 3 [file formative_v10i1e88696_app3.zip › revised-project-root/src/pipeline.py]

# SPDX-License-Identifier: MIT
# -*- coding: utf-8 -*-
"""
pipeline.py — High-level pipeline functions extracted from 00_run_pipeline.ipynb

Public API:
  - build_X(train_df, test_df, config_name, pca_n=100) -> (X_tr, X_te)
  - build_X_cascade_by_model(tr_df, te_df, cfg, pca_n=100, **kwargs)
  - show_feature_presence_table(train_df=None, test_df=None, pca_n=None, save_csv_path=None, _presence_preprune=True)
  - show_feature_multicollinearity_tables(train_df=None, test_df=None, pca_n=None, save_csv_prefix=None)

Design:
* Behavior matches the original notebook code; only comments were converted to English.
* Flags are resolved from __main__ first (your notebook), then module defaults.
"""

from __future__ import annotations

import os
import numpy as np
import pandas as pd
from typing import Optional, Tuple, List
import logging
from src.config import default_config, default_deps

logger = logging.getLogger(__name__)

from sklearn.preprocessing import StandardScaler
from sklearn.impute import SimpleImputer
from sklearn.feature_selection import mutual_info_regression
from sklearn.metrics import r2_score
from sklearn.base import clone
from scipy import sparse

# ---------- Project imports ----------
from src.data_prep import _prepare_input_data, walkforward_years  # required

from src.feature_engineering import (
    _add_rate_features,
    _diagnose_feature_matrix,
    _fourier_features,
    _build_topk_interactions_unsupervised,
    build_gate_features_for_apply,
    _build_google_pca_features,
    _build_region_features,
    add_ets_feature,
    _build_prefecture_features,
    select_region_trend_ix_by_bh,
)
from src.meta_learning import fit_stack_ts_diversified, predict_with_stack_diversified, _eval_bases_common
from src.plotting import plot_feature_importance, plot_meta_importance
from src.audit import (
    audit_feature_set, save_audit_csv,
    compute_pratt_contributions_and_plot,
    compute_lmg_contributions
)
import os

# util (optional fallbacks)
try:
    from src import util
    _guess_feature_group = util._guess_feature_group  # type: ignore[attr-defined]
    _filter_out_cpi_features = util._filter_out_cpi_features  # type: ignore[attr-defined]
    # ensure weighted-MSE is available in this module
    prefecture_weighted_mse = util.prefecture_weighted_mse  # type: ignore[attr-defined]
    
except Exception:
    _guess_feature_group = None
    def _filter_out_cpi_features(cols): return cols
    def prefecture_weighted_mse(y_true, y_pred, groups=None): return float(np.mean(np.square(np.array(y_true) - np.array(y_pred))))

# VIF helpers (optional)
try:
    from src import vif  # type: ignore
    _vif_prune_iterative_v22 = vif._vif_prune_iterative_v22
    _run_vif_selection = vif._run_vif_selection
except Exception:
    _vif_prune_iterative_v22 = None
    def _run_vif_selection(tr, num_cols, config_name): return list(num_cols)

# meta info for base models (optional)
try:
    import src.meta_learning as ml  # type: ignore
except Exception:
    ml = None

# ---------- Flag resolver ----------
def _flag(name: str, default=None):
    """Resolve flag from __main__ first, then this module's globals, else default."""
    try:
        import __main__
        if hasattr(__main__, name):
            return getattr(__main__, name)
        if name in getattr(__main__, "__dict__", {}):
            return __main__.__dict__[name]
    except Exception:
        pass
    return globals().get(name, default)

# ---------- Config defaults (override from notebook as needed) ----------
SCALE_IN_BUILD_X = _flag("SCALE_IN_BUILD_X", False)
USE_YEAR_OHE = _flag("USE_YEAR_OHE", False)
ENABLE_STAGE_WISE_PROTECT = _flag("ENABLE_STAGE_WISE_PROTECT", False)
ENABLE_VIF_SELECTION_IN_NUMERIC_STAGE = _flag("ENABLE_VIF_SELECTION_IN_NUMERIC_STAGE", False)
ENABLE_LINEAR_TIME_MACRO_INTERACTIONS = _flag("ENABLE_LINEAR_TIME_MACRO_INTERACTIONS", True)

LINEAR_BASES = set(_flag("LINEAR_BASES", {"ElasticNet", "ENet_int", "Ridge"}))
LINEAR_TIME_MACRO_LIST = list(_flag("LINEAR_TIME_MACRO_LIST", ["cpi_value", "nikkei225", "national_burden_rate"]))

USE_TRENDS_IN_BASE = _flag("USE_TRENDS_IN_BASE", True)
M2_TREND_PCA_N = int(_flag("M2_TREND_PCA_N", 24))
M2_TREND_INTERACT_TOPK = int(_flag("M2_TREND_INTERACT_TOPK", 24))
M2_TREND_INTERACT_WITH = list(_flag("M2_TREND_INTERACT_WITH",
    ["time_idx_c", "yr_sin_p2", "yr_cos_p2", "yr_sin_p4", "yr_cos_p4",
     "gpp_2021", "labor_force_q1", "cpi_value"]))
ENET_INT_TIME_FEATURES = tuple(_flag("ENET_INT_TIME_FEATURES", ("time_idx_c", "time_idx_c2")))

FEATURES_ONLY_IN_YEAR_CFG = set(_flag("FEATURES_ONLY_IN_YEAR_CFG", {
    "time_idx", "time_idx_c2", "nikkei225", "nikkei225_lag1", "nikkei225_lag2",
    "nikkei225_trend_lag1", "nikkei225_trend_lag2", "national_burden_rate"}))

VIF_THRESHOLD_DEFAULT = float(_flag("VIF_THRESHOLD_DEFAULT", 10.0))
VIF_MAX_STEPS = int(_flag("VIF_MAX_STEPS", 20))
VIF_PROTECT_GTREND = bool(_flag("VIF_PROTECT_GTREND", False))
VIF_PROTECT_CORE_FEATURES = bool(_flag("VIF_PROTECT_CORE_FEATURES", True))
ALWAYS_KEEP_TIMEIDX_IN_YEAR_CFG = bool(_flag("ALWAYS_KEEP_TIMEIDX_IN_YEAR_CFG", False))
ENABLE_PROTECT_IN_YEARONLY_CAP = bool(_flag("ENABLE_PROTECT_IN_YEARONLY_CAP", False))
ENABLE_CORRDROP_IN_FEONLY = bool(_flag("ENABLE_CORRDROP_IN_FEONLY", False))
HIGH_CORR_THRESHOLD = float(_flag("HIGH_CORR_THRESHOLD", 0.97))
PARALLEL_WFV = bool(_flag("PARALLEL_WFV", False))
PARALLEL_WFV_NJOBS = int(_flag("PARALLEL_WFV_NJOBS", -1))
PARALLEL_WFV_VERBOSE = int(_flag("PARALLEL_WFV_VERBOSE", 10))
PCA_N_DEFAULT = int(_flag("PCA_N", 100))
PCA_N = PCA_N_DEFAULT
GOA_OUTDIR = os.getenv("GOA_OUTDIR", os.path.join(os.getcwd(), "DataSet"))
META_MODEL_TYPE = _flag("META_MODEL_TYPE", "elasticnet")
SEED = int(_flag("SEED", 42))

# ---------- Helpers copied from notebook ----------
def _build_year_ohe_with_centering(tr: pd.DataFrame, te: pd.DataFrame, *, drop_first: bool = True, mean_center: bool = True):
    """Year OHE with optional mean-centering (by train-year proportions); align test columns."""
    # Delegate to feature_engineering implementation to avoid drift
    from src.feature_engineering import _build_year_ohe_with_centering as _y_ohe
    return _y_ohe(tr, te, drop_first=drop_first, mean_center=mean_center)

def _drop_high_corr_by_priority(df: pd.DataFrame, cols: list[str], threshold: float = 0.97,
                                priority_drop: Optional[list[str]] = None, protect: Optional[list[str]] = None,
                                verbose: bool = True) -> tuple[list[str], list[str]]:
    """Greedy pruning of highly correlated pairs with priority/protection rules."""
    if not cols:
        return [], []
    cols = list(dict.fromkeys([c for c in cols if c in df.columns]))
    if not cols:
        return [], []
    prio = set(priority_drop or [])
    prot = set(protect or [])
    X_raw = df.loc[:, cols].apply(pd.to_numeric, errors="coerce")
    all_nan_cols = [c for c in cols if X_raw[c].isna().all()]
    if all_nan_cols:
        if verbose: print(f"[CorrDrop] drop all-NaN cols before corr: {all_nan_cols}")
        cols = [c for c in cols if c not in all_nan_cols]
        X_raw = X_raw[cols]
    imp = SimpleImputer(strategy="median")
    X = pd.DataFrame(imp.fit_transform(X_raw), columns=cols, index=df.index)
    C = X.corr().abs()
    keep, dropped = cols[:], []
    def _max_pair(C_):
        U = C_.where(np.triu(np.ones(C_.shape), k=1).astype(bool))
        vmax = U.max().max()
        if pd.isna(vmax) or (vmax < threshold):
            return None
        pos = np.where(U.values >= vmax)
        i, j = int(pos[0][0]), int(pos[1][0])
        return C_.columns[i], C_.columns[j], float(vmax)
    while True:
        mp = _max_pair(C)
        if mp is None:
            break
        c1, c2, v = mp
        cand = None
        if c1 in prio and c1 not in prot: cand = c1
        elif c2 in prio and c2 not in prot: cand = c2
        elif c2 not in prot: cand = c2
        elif c1 not in prot: cand = c1
        else:
            if verbose: print(f"[VIF/CORR] Protected pair remains: ({c1},{c2})={v:.3f}")
            break
        keep.remove(cand)
        dropped.append(cand)
        C = C.drop(index=cand, columns=cand)
        if verbose: print(f"[CorrDrop] |corr|≥{threshold} → drop '{cand}'")
    return keep, dropped

def _apply_collinearity_pruning(tr: pd.DataFrame, te: pd.DataFrame, num_cols: list[str],
                                protect_cols: Optional[list[str]] = None) -> tuple[pd.DataFrame, pd.DataFrame, list[str]]:
    """Drop representatives among highly collinear features (protect already adopted)."""
    prot = set(protect_cols or [])
    def _drop(lst: list[str], col: str):
        if (col in lst) and (col not in prot):
            lst.remove(col)
    if "nikkei225_trend_lag1" in num_cols:
        _drop(num_cols, "nikkei225"); _drop(num_cols, "nikkei225_lag2"); _drop(num_cols, "nikkei225_trend_lag2")
    if "cpi_jp_trend_1" in num_cols:
        _drop(num_cols, "cpi_jp_lag_1"); _drop(num_cols, "cpi_jp_lag_2"); _drop(num_cols, "cpi_jp_trend_2")
    if bool(_flag("DISABLE_TIMEIDX_C2_DEFAULT", False)):
        _drop(num_cols, "time_idx_c2")
        if ("time_idx_c2" in tr.columns) and ("time_idx_c2" not in prot):
            tr.drop(columns=["time_idx_c2"], inplace=True, errors="ignore")
        if ("time_idx_c2" in te.columns) and ("time_idx_c2" not in prot):
            te.drop(columns=["time_idx_c2"], inplace=True, errors="ignore")
    return tr, te, num_cols

def _apply_yearonly_cap(tr: pd.DataFrame, te: pd.DataFrame, num_cols: list[str], config_name: str,
                        protect_cols: Optional[list[str]] = None) -> tuple[pd.DataFrame, pd.DataFrame, list[str]]:
    """Cap 'year-only' features for Year/Trends; FE only optionally corr-drop."""
    if protect_cols is None:
        stage_map = globals().get("STAGE_FEATURES", {})
        if config_name == "FE + Year":
            protect = set(stage_map.get("FE only", []))
        elif config_name == "FE + Year + Trends":
            protect = set(stage_map.get("FE + Year", []))
        else:
            protect = set()
    else:
        protect = set(protect_cols)
    if not ENABLE_PROTECT_IN_YEARONLY_CAP:
        protect = set()
    if config_name in ("FE + Year", "FE + Year + Trends"):
        yrs = tr["Year"].astype(int)
        n_years = int(yrs.nunique())
        year_only_cols = []
        for c in list(num_cols):
            if c not in tr.columns: continue
            try:
                nunq = tr.groupby(yrs)[c].nunique(dropna=False)
                if int(nunq.max()) <= 1:
                    year_only_cols.append(c)
            except Exception:
                continue
        year_only_prunable = [c for c in year_only_cols if c not in protect]
        max_keep = max(2, min(len(year_only_prunable), n_years - 1))
        priority_order = ["time_idx_c", "nikkei225_trend_lag1", "cpi_jp_trend_1",
                          "nikkei225_lag1", "cpi_jp_lag_1", "nikkei225", "cpi_jp_lag_2",
                          "nikkei225_trend_lag2", "cpi_jp_trend_2", "time_idx_c2"]
        keep: list[str] = []
        for p in priority_order:
            if p in year_only_prunable and p in num_cols:
                keep.append(p)
                if len(keep) >= max_keep: break
        if len(keep) < max_keep:
            for c in year_only_prunable:
                if c not in keep and c in num_cols:
                    keep.append(c)
                    if len(keep) >= max_keep: break
        drop_cols = [c for c in year_only_prunable if c not in keep]
        for c in drop_cols:
            if c in num_cols: num_cols.remove(c)
            if c in tr.columns: tr.drop(columns=[c], inplace=True, errors="ignore")
            if c in te.columns: te.drop(columns=[c], inplace=True, errors="ignore")
    else:
        if ENABLE_CORRDROP_IN_FEONLY:
            try:
                keep_cols, _ = _drop_high_corr_by_priority(tr, num_cols, threshold=HIGH_CORR_THRESHOLD,
                                                          priority_drop=["new_construction_cnt", "labor_force_q1"],
                                                          protect=None, verbose=True)
                num_cols[:] = keep_cols
            except Exception as e:
                print("[CorrDrop][FE only] skipped due to error:", e)
        else:
            print("[CorrDrop][FE only] disabled (ENABLE_CORRDROP_IN_FEONLY=False)")
    return tr, te, num_cols

def _norm_featset_name(name: str) -> str:
    s = str(name).strip().replace("＋", "+").lower()
    if ("year" in s) and ("trend" in s or "trends" in s):
        return "FE + Year + Trends"
    if "year" in s: return "FE + Year"
    return "FE only"

'''
def _finalize_feature_matrix(parts_tr: list[pd.DataFrame], parts_te: list[pd.DataFrame],
                             tr: pd.DataFrame, te: pd.DataFrame, config_name: str) -> tuple[pd.DataFrame, pd.DataFrame]:
    """Concatenate parts, apply optional final-VIF, align, ensure no NaNs, record STAGE_FEATURES."""
    # Delegate to the earlier-defined _finalize_feature_matrix to avoid duplication
    from src.pipeline import _finalize_feature_matrix as _fin0  # type: ignore
    return _fin0(parts_tr, parts_te, tr, te, config_name)
'''

# ---------- Public API: build_X ----------
def build_X(train_df: pd.DataFrame, test_df: pd.DataFrame, config_name: str, pca_n: int = PCA_N_DEFAULT) -> tuple:
    '''
    build_X (full feature builder)
    EN: Master feature engineering function. Given a config name ("FE only", "FE + Year", "FE + Year + Trends"), it builds aligned X_tr, X_te: time index, lags, economic + Nikkei, ets_pred, Google Trends PCA, prefecture OHE/embeddings, etc.
    Key outputs: build_X(train_df, test_df, config_name, pca_n) → (X_tr, X_te)
    Depends on: Cells 7–8, global switches
    '''    
    """See notebook for details; this function mirrors the original logic exactly (comments in English)."""
    # Early safety & normalization (then delegate to helpers above)
    global STAGE_FEATURES
    if "STAGE_FEATURES" not in globals() or not isinstance(globals().get("STAGE_FEATURES", None), dict):
        STAGE_FEATURES = {}

    if not isinstance(train_df, pd.DataFrame) or not isinstance(test_df, pd.DataFrame):
        raise TypeError("build_X: train_df/test_df must be pandas.DataFrame.")
    if train_df.empty or test_df.empty:
        raise ValueError("build_X: empty train/test frames are not supported.")
    _required = {"Year", "Prefecture"}
    _missing_tr = sorted(_required - set(train_df.columns))
    _missing_te = sorted(_required - set(test_df.columns))
    if _missing_tr or _missing_te:
        raise KeyError(f"build_X: missing required columns — train: {_missing_tr}, test: {_missing_te}")

    tr = train_df.loc[:, ~train_df.columns.duplicated()].copy()
    te = test_df.loc[:, ~test_df.columns.duplicated()].copy()
    tr["Year"] = pd.to_numeric(tr["Year"], errors="raise").astype(int)
    te["Year"] = pd.to_numeric(te["Year"], errors="raise").astype(int)
    tr["Prefecture"] = tr["Prefecture"].astype(str).str.strip()
    te["Prefecture"] = te["Prefecture"].astype(str).str.strip()

    tr, te = _prepare_input_data(tr, te)

    pref_tr, pref_te = _build_prefecture_features(tr, te)
    reg_tr, reg_te = _build_region_features(tr, te)

    if (pref_tr.shape[1] > 0) and any(str(c).startswith("pref_emb_") for c in pref_tr.columns):
        _std_emb = (((config_name == "FE only" and bool(_flag("STANDARDIZE_PREF_EMBED_FE_ONLY", False))) or
                    (config_name != "FE only" and bool(_flag("STANDARDIZE_PREF_EMBED_OTHERS", False))))
                    and bool(_flag("SCALE_IN_BUILD_X", SCALE_IN_BUILD_X)))
        if _std_emb:
            _sc_emb = StandardScaler()
            pref_tr = pd.DataFrame(_sc_emb.fit_transform(pref_tr.astype(float)), columns=pref_tr.columns, index=pref_tr.index)
            pref_te = pd.DataFrame(_sc_emb.transform(pref_te.astype(float)), columns=pref_te.columns, index=pref_te.index)

    tr, te, num_cols = _generate_numeric_features(tr, te, config_name)

    added_rate_cols = _add_rate_features(tr, te)
    for c in added_rate_cols:
        if c not in num_cols:
            num_cols.append(c)

    if config_name in ("FE + Year", "FE + Year + Trends"):
        tr_ets, te_ets = add_ets_feature(tr, te, target_col="SWB")
        tr["ets_pred"] = tr_ets; te["ets_pred"] = te_ets
        if "ets_pred" not in num_cols:
            num_cols.append("ets_pred")

    stage_map = globals().get("STAGE_FEATURES", {})
    stage_protect = []
    if config_name == "FE + Year":
        stage_protect = stage_map.get("FE only", [])
    elif config_name == "FE + Year + Trends":
        stage_protect = stage_map.get("FE + Year", [])
    stage_protect = [c for c in stage_protect if c in num_cols]
    if not bool(ENABLE_STAGE_WISE_PROTECT):
        stage_protect = []

    for _c in [c for c in ["tosan_cnt_per_100k_labor", "new_const_cnt_per_100k_labor", "tosan_per_trillion_gpp"] if c in tr.columns]:
        for _df in (tr, te):
            _df[_c] = pd.to_numeric(_df[_c], errors="coerce").replace([np.inf, -np.inf], np.nan)

    tr, te, num_cols = _apply_collinearity_pruning(tr, te, num_cols, protect_cols=stage_protect)
    tr, te, num_cols = _apply_yearonly_cap(tr, te, num_cols, config_name, protect_cols=stage_protect)

    num_cols = [c for c in num_cols if c in tr.columns]
    for _c in num_cols:
        if _c not in te.columns:
            te[_c] = np.nan

    if bool(ENABLE_VIF_SELECTION_IN_NUMERIC_STAGE):
        num_cols = _run_vif_selection(tr, num_cols, config_name)

    imp = SimpleImputer(strategy="median")
    _num_tr = pd.DataFrame(imp.fit_transform(tr[num_cols]), columns=num_cols, index=tr.index)
    _num_te = pd.DataFrame(imp.transform(te[num_cols]),     columns=num_cols, index=te.index)
    if bool(_flag("SCALE_IN_BUILD_X", SCALE_IN_BUILD_X)):
        sc = StandardScaler()
        num_tr = pd.DataFrame(sc.fit_transform(_num_tr), columns=num_cols, index=tr.index)
        num_te = pd.DataFrame(sc.transform(_num_te),     columns=num_cols, index=te.index)
    else:
        num_tr, num_te = _num_tr, _num_te

    parts_tr = [pref_tr, reg_tr, num_tr]
    parts_te = [pref_te, reg_te, num_te]

    if config_name in ("FE only", "FE + Year", "FE + Year + Trends") and bool(USE_YEAR_OHE):
        drop_first = bool(_flag("YEAR_DUMMY_DROP_FIRST", True))
        mean_center = bool(_flag("YEAR_DUMMY_MEAN_CENTER", False))
        ytr, yte = _build_year_ohe_with_centering(tr, te, drop_first=drop_first, mean_center=mean_center)
        parts_tr.append(ytr); parts_te.append(yte)
        try: print(f"[SCALE] Year OHE added (drop_first={drop_first}, mean_center={mean_center})")
        except Exception: pass

    if config_name in ("FE + Year", "FE + Year + Trends"):
        try:
            fou_tr = _fourier_features(tr["Year"], periods=(2, 4), prefix="yr")
            fou_te = _fourier_features(te["Year"], periods=(2, 4), prefix="yr")
            fou_tr.index = tr.index; fou_te.index = te.index
            parts_tr.append(fou_tr); parts_te.append(fou_te)
            print(f"[BUILD] add Fourier(year) cols={list(fou_tr.columns)}")
        except Exception as _e:
            print(f"[BUILD] Fourier(year) skipped: {_e}")

    if (config_name == "FE + Year + Trends") and bool(USE_TRENDS_IN_BASE):
        g_tr_df, g_te_df = _build_google_pca_features(tr, te, config_name, max(int(pca_n), int(M2_TREND_PCA_N)))
        if not g_tr_df.empty:
            g_cols = [c for c in g_tr_df.columns][:int(M2_TREND_PCA_N)]
            parts_tr.append(g_tr_df[g_cols]); parts_te.append(g_te_df[g_cols])
            print(f"[BUILD/M2] add Trends PCA main effects: {len(g_cols)} comps")
        try:
            G_tr = build_gate_features_for_apply(tr, tr, enable_trend_shift=True)
            G_te = build_gate_features_for_apply(tr, te, enable_trend_shift=True)
            keep_cols = [c for c in G_tr.columns if c in (
                "pref_trend_slope", "pref_volatility", "g_pca_shift_mean_abs", "g_pca_shift_l2", "g_pca_shift_max_abs")]
            if keep_cols:
                parts_tr.append(G_tr[keep_cols]); parts_te.append(G_te[keep_cols])
                print(f"[BUILD/M2] add gate-derived cols into base: {keep_cols}")
        except Exception as _e:
            print(f"[BUILD/M2] gate-derived cols skipped: {_e}")
        try:
            tr_now = pd.concat(parts_tr, axis=1); te_now = pd.concat(parts_te, axis=1)
            left = [c for c in tr_now.columns if c.startswith("g_pca")]
            right = [c for c in M2_TREND_INTERACT_WITH if c in tr_now.columns]
            if left and right and (int(M2_TREND_INTERACT_TOPK) > 0):
                ix_tr, ix_te, ix_names = _build_topk_interactions_unsupervised(
                    tr_now, te_now, left, right, topk=int(M2_TREND_INTERACT_TOPK), prefix="ix")
                if not ix_tr.empty:
                    parts_tr.append(ix_tr); parts_te.append(ix_te)
                    print(f"[BUILD/M2] add Trend interactions: {len(ix_names)} cols (from {len(left)}×{len(right)})")
        except Exception as _e:
            print(f"[BUILD/M2] interactions skipped: {_e}")

        try:
            ALPHA = float(_flag("REGION_TREND_FDR_ALPHA", 0.10))
            tr_now = pd.concat(parts_tr, axis=1); te_now = pd.concat(parts_te, axis=1)
            if any(c.startswith("region_") for c in tr_now.columns) and any(c.startswith("g_pca") for c in tr_now.columns):
                # y_tr は train_df の SWB
                y_tr_vals = pd.to_numeric(tr["SWB"], errors="coerce").astype(float).values
                rt_tr, rt_te, rt_names = select_region_trend_ix_by_bh(
                    tr_now, te_now, y_tr_vals,
                    region_pat=r"^region_", trends_pat=r"^g_pca", alpha=ALPHA
                )
                if not rt_tr.empty:
                    parts_tr.append(rt_tr); parts_te.append(rt_te)
                    print(f"[BUILD/M2] add Region×Trends (BH-FDR α={ALPHA:.2f}): {len(rt_names)} cols")
                else:
                    print(f"[BUILD/M2] Region×Trends: no cols passed BH-FDR (α={ALPHA:.2f})")
        except Exception as _e:
            print(f"[BUILD/M2] Region×Trends BH-FDR skipped: {_e}")

    X_tr_all, X_te_all = _finalize_feature_matrix(parts_tr, parts_te, tr, te, config_name)
    return X_tr_all, X_te_all

# ---------- Public API: build_X_cascade_by_model ----------
def build_X_cascade_by_model(tr_df: pd.DataFrame, te_df: pd.DataFrame, cfg: str, pca_n: int = PCA_N_DEFAULT, **kwargs):
    """Build per-base-model feature dicts, then add model-specific interactions where applicable."""
    sf = globals().setdefault("STAGE_FEATURES", {})
    X_tr_base, X_te_base = build_X(tr_df, te_df, cfg, pca_n=pca_n)

    # Drop constant / all-NaN columns (by training)
    try:
        const_cols = [c for c in X_tr_base.columns if X_tr_base[c].nunique(dropna=False) <= 1]
    except Exception:
        const_cols = []
    if const_cols:
        X_tr_base = X_tr_base.drop(columns=const_cols, errors="ignore")
        X_te_base = X_te_base.drop(columns=[c for c in const_cols if c in X_te_base.columns], errors="ignore")
        logger.info(f"[BASE] drop constant columns: {const_cols}")
    try:
        nan_cols = [c for c in X_tr_base.columns if X_tr_base[c].isna().all()]
    except Exception:
        nan_cols = []
    if nan_cols:
        X_tr_base = X_tr_base.drop(columns=nan_cols, errors="ignore")
        X_te_base = X_te_base.drop(columns=[c for c in nan_cols if c in X_te_base.columns], errors="ignore")
        logger.info(f"[BASE] drop all-NaN columns: {nan_cols}")

    sf[cfg] = list(X_tr_base.columns)
    _diagnose_feature_matrix(X_tr_base, f"{cfg} / X_tr_base")
    _diagnose_feature_matrix(X_te_base, f"{cfg} / X_te_base")

    # Test-only constant columns: keep them (do NOT drop), because they still carry
    # year/macro drift learned on train. Dropping here degraded tree models badly.
    try:
        te_const = [c for c in X_te_base.columns if X_te_base[c].nunique(dropna=False) <= 1]
    except Exception:
        te_const = []
    if te_const:
        # keep columns; just inform
        logger.info(f"[INFO] [{cfg} / X_te_base] constant columns (kept): {te_const}")

    if ml is not None and hasattr(ml, "BASE_MODELS"):
        models = list(ml.BASE_MODELS.keys())
    else:
        models = list(globals().get("BASE_ORDER", []))
    X_by_model_tr = {m: X_tr_base.copy() for m in models}
    X_by_model_te = {m: X_te_base.copy() for m in models}

    # Linear bases: add time×macro interactions for Year-aware configs
    if cfg in ("FE + Year", "FE + Year + Trends") and bool(ENABLE_LINEAR_TIME_MACRO_INTERACTIONS):
        linear_bases = set(LINEAR_BASES)
        macro_list = list(LINEAR_TIME_MACRO_LIST)
        for base_name in (set(X_by_model_tr.keys()) & linear_bases):
            Xt = X_by_model_tr[base_name].copy()
            Xe = X_by_model_te[base_name].copy()
            if "time_idx_c" in Xt.columns:
                present_macros = [m for m in macro_list if (m in Xt.columns and Xt[m].nunique(dropna=False) > 1)]
                for m in present_macros:
                    new_col = f"time_idx_c_x_{m}"
                    if new_col not in Xt.columns:
                        Xt[new_col] = Xt["time_idx_c"] * Xt[m]; Xe[new_col] = Xe["time_idx_c"] * Xe[m]
                X_by_model_tr[base_name] = Xt; X_by_model_te[base_name] = Xe
    return X_by_model_tr, X_by_model_te

# ---------- Presence & VIF tables ----------
def show_feature_presence_table(train_df=None, test_df=None, pca_n=None, save_csv_path=None, *, _presence_preprune=True):
    """8-col fixed presence table before pruning for 'FE only'/'FE + Year'/'FE + Year + Trends'."""
    if train_df is None:
        train_df = _flag("dev_df", None)
    if test_df is None:
        test_df = _flag("holdout_df", None)
    if pca_n is None:
        pca_n = int(_flag("PCA_N", 100))
    if train_df is None or test_df is None:
        raise RuntimeError("dev_df / holdout_df not found. Load data first.")
    cfgs = ["FE only", "FE + Year", "FE + Year + Trends"]

    orig_prune = bool(_flag("ENABLE_VIF_PRUNE_IN_BUILD_X", False))
    if _presence_preprune:
        globals()["ENABLE_VIF_PRUNE_IN_BUILD_X"] = False
    try:
        cols_map: dict[str, list[str]] = {}
        for cfg in cfgs:
            X_tr, _ = build_X(train_df, test_df, cfg, pca_n=pca_n)
            cols_map[cfg] = list(X_tr.columns)
    finally:
        if _presence_preprune:
            globals()["ENABLE_VIF_PRUNE_IN_BUILD_X"] = orig_prune

    def _group(col: str) -> str:
        if callable(_guess_feature_group):
            try:
                return _guess_feature_group(col)  # type: ignore
            except Exception:
                pass
        s = str(col)
        if s.startswith("pref_emb_") or s.startswith("Prefecture_"): return "pref"
        if s.startswith("region_") or "Region_" in s:               return "region"
        if s.startswith("g_pca"):                                   return "google_pca"
        if s.startswith("time_idx"):                                 return "time"
        if s == "ets_pred":                                          return "ets"
        if s.startswith("nikkei") or s.startswith("cpi_"):           return "macro"
        return "numeric"

    all_cols = list(dict.fromkeys([c for cfg in cfgs for c in cols_map.get(cfg, [])]))
    rows = []
    for feat in all_cols:
        flags_bool = [(feat in cols_map.get(cfg, [])) for cfg in cfgs]
        flags_mark = ["✓" if b else "" for b in flags_bool]
        patt  = "+".join(lbl for lbl, on in zip(["A","B","C"], flags_bool) if on) or "-"
        added = next((cfg for cfg, on in zip(cfgs, flags_bool) if on), "")
        rows.append({
            "feature": feat,
            "group": _group(feat),
            "FE only": flags_mark[0],
            "FE + Year": flags_mark[1],
            "FE + Year + Trends": flags_mark[2],
            "presence_pattern": patt,
            "added_in": added,
            "introduced_in": added,
        })
    presence_cols = ["feature", "group"] + cfgs + ["presence_pattern", "added_in", "introduced_in"]
    presence_df = pd.DataFrame(rows).reindex(columns=presence_cols, fill_value="")
    presence_df = presence_df.sort_values(["group", "feature"]).reset_index(drop=True)
    if save_csv_path:
        try:
            presence_df.to_csv(save_csv_path, index=False, encoding="utf-8")
        except Exception as e:
            print("[WARN] failed to save presence CSV:", e)
    return presence_df

def show_feature_multicollinearity_tables(train_df=None, test_df=None, pca_n=None, save_csv_prefix=None):
    """
    Multicollinearity diagnostics:
      (1) presence table (pre-pruning)
      (2) per-config VIF on pruned X_tr
      (3) merged presence+VIF tables and summary
    """
    try:
        from IPython.display import display, Markdown
    except Exception:
        def display(x): print(x)
        def Markdown(s): return s

    if train_df is None:
        train_df = _flag("dev_df", None)
    if test_df is None:
        test_df = _flag("holdout_df", None)
    if pca_n is None:
        pca_n = int(_flag("PCA_N", 100))
    if train_df is None or test_df is None:
        raise RuntimeError("dev_df / holdout_df not found.")

    cfgs = ["FE only", "FE + Year", "FE + Year + Trends"]
    presence_df = show_feature_presence_table(train_df, test_df, pca_n, save_csv_path=None, _presence_preprune=True)
    presence_cols = ["feature", "group"] + cfgs + ["presence_pattern", "added_in", "introduced_in"]
    presence_df = presence_df.reindex(columns=presence_cols, fill_value="")

    Xtr_map_final: dict[str, pd.DataFrame] = {}
    for cfg in cfgs:
        X_tr, _ = build_X(train_df, test_df, cfg, pca_n=pca_n)
        try:
            _diagnose_feature_matrix(X_tr, context=f"VIF/{cfg}")
        except Exception:
            pass
        Xtr_map_final[cfg] = X_tr.copy()

    def _vif_band(v: float) -> str:
        if not np.isfinite(v): return "inf/undefined"
        if v >= 10.0: return "HIGH (>=10)"
        if v >= 5.0:  return "MOD (5–10)"
        return "LOW (<5)"

    def _vif_table(df_numeric: pd.DataFrame) -> pd.DataFrame:
        if not isinstance(df_numeric, pd.DataFrame) or df_numeric.shape[1] < 2:
            return pd.DataFrame(columns=["feature", "VIF", "R2"])
        X0 = df_numeric.select_dtypes(include=[np.number]).replace([np.inf, -np.inf], np.nan)
        all_na = X0.isna().all(axis=0)
        X1 = X0.loc[:, ~all_na].copy()
        if X1.shape[1] < 2:
            return pd.DataFrame(columns=["feature", "VIF", "R2"])
        med = X1.median(axis=0, numeric_only=True)
        X1.fillna(med, inplace=True)
        var = X1.var(axis=0, ddof=0)
        keep = var > 1e-9
        Xf = X1.loc[:, keep]
        cols = list(Xf.columns)
        if Xf.shape[1] < 2:
            return pd.DataFrame(columns=["feature", "VIF", "R2"])
        mu = Xf.mean(axis=0).values
        sd = Xf.std(axis=0, ddof=0).values
        Z  = (Xf.values - mu) / sd
        out = []
        n, p = Z.shape
        for j in range(p):
            y = Z[:, j]
            Xo = np.delete(Z, j, axis=1)
            X_ = np.column_stack([np.ones(n), Xo])
            try:
                beta, *_ = np.linalg.lstsq(X_, y, rcond=None)
                yhat = X_ @ beta
                ss_res = float(np.sum((y - yhat)**2))
                ss_tot = float(np.sum((y - y.mean())**2))
                r2 = 0.0 if ss_tot <= 1e-9 else (1.0 - ss_res/ss_tot)
            except np.linalg.LinAlgError:
                r2 = 0.999999
            r2  = float(np.clip(r2, 0.0, 0.999999))
            vif = float("inf") if r2 >= 0.999999 else 1.0 / (1.0 - r2)
            out.append((cols[j], vif, r2))
        return pd.DataFrame(out, columns=["feature","VIF","R2"]).sort_values("VIF", ascending=False).reset_index(drop=True)

    vif_long_parts = []
    for cfg in cfgs:
        vtab = _vif_table(Xtr_map_final[cfg])
        if vtab.empty:
            continue
        vtab["config"] = cfg
        if callable(_guess_feature_group):
            try:
                vtab["group"] = vtab["feature"].map(_guess_feature_group)  # type: ignore
            except Exception:
                vtab["group"] = "numeric"
        else:
            vtab["group"] = "numeric"
        vtab["band"]   = vtab["VIF"].apply(_vif_band)
        vtab["rank_desc"] = vtab["VIF"].rank(method="min", ascending=False).astype(int)
        vif_long_parts.append(vtab)

    vif_long = pd.concat(vif_long_parts, ignore_index=True) if vif_long_parts else pd.DataFrame()
    if not vif_long.empty:
        vif_wide = vif_long.pivot(index="feature", columns="config", values="VIF").reset_index()
        if callable(_guess_feature_group):
            try:
                vif_wide.insert(1, "group", vif_wide["feature"].map(_guess_feature_group))  # type: ignore
            except Exception:
                vif_wide.insert(1, "group", "numeric")
        else:
            vif_wide.insert(1, "group", "numeric")
        presence_vif = presence_df.merge(vif_wide, on=["feature","group"], how="left")
    else:
        presence_vif = presence_df.copy()
        vif_wide = pd.DataFrame([{"feature":"N/A","group":"N/A"}])

    order = ["FE only", "FE + Year", "FE + Year + Trends"]
    presence_vif["added_in"] = pd.Categorical(presence_vif["added_in"], categories=order, ordered=True)
    presence_vif = presence_vif.sort_values(["added_in","group","feature"]).reset_index(drop=True)

    summary_rows = []
    for cfg in cfgs:
        tmp = vif_long[vif_long["config"] == cfg] if not vif_long.empty else pd.DataFrame()
        summary_rows.append({
            "FeatureSet": cfg,
            "HIGH (>=10)": 0 if tmp.empty else int((tmp["band"] == "HIGH (>=10)").sum()),
            "MOD (5–10)": 0 if tmp.empty else int((tmp["band"] == "MOD (5–10)").sum()),
            "n_features": 0 if tmp.empty else int(tmp.shape[0]),
        })
    summary_vif = pd.DataFrame(summary_rows)

    display(Markdown("### Multicollinearity — VIF by configuration (training X_tr)"))
    if not vif_long.empty:
        display(vif_long.sort_values(["config","VIF"], ascending=[True, False]))
    else:
        print("No VIF data to display.")
    display(Markdown("### Presence table with VIF (per configuration)"))
    display(presence_vif)
    display(Markdown("### VIF summary (count by severity)"))
    display(summary_vif)

    if save_csv_prefix:
        out_dir = GOA_OUTDIR
        os.makedirs(out_dir, exist_ok=True)
        base = os.path.basename(str(save_csv_prefix))
        prefix = os.path.join(out_dir, base)
        presence_vif.to_csv(f"{prefix}_presence_with_vif.csv", index=False)
        if not vif_long.empty:
            vif_long.to_csv(f"{prefix}_vif_long.csv", index=False)
            vif_wide.to_csv(f"{prefix}_vif_wide.csv", index=False)
        summary_vif.to_csv(f"{prefix}_vif_summary.csv", index=False)
        print(f"[INFO] saved VIF tables with prefix '{prefix}_*.csv'")
    return presence_vif, vif_long, vif_wide, summary_vif

# ---------- Numeric generator ----------
def _generate_numeric_features(tr: pd.DataFrame, te: pd.DataFrame, config_name: str) -> tuple[pd.DataFrame, pd.DataFrame, list[str]]:
    """Select numeric candidates (pre-VIF). Year dummies handled elsewhere."""
    num_cols: list[str] = list(_flag("PREF_NUMERIC_COLS", []))

    deny_all = {"time_idx", "nikkei225_lag1", "nikkei225_lag2", "nikkei225_trend_lag1", "nikkei225_trend_lag2"}
    num_cols = [c for c in num_cols if c not in deny_all]

    if config_name == "FE only":
        num_cols = [c for c in num_cols if c not in {"nikkei225", "national_burden_rate"}]
        if bool(_flag("ENABLE_WEAK_CLOCK_IN_FEONLY", True)) and ("time_idx" in tr.columns):
            t_mean = float(pd.to_numeric(tr["time_idx"], errors="coerce").mean())
            tr["time_idx_c"] = pd.to_numeric(tr["time_idx"], errors="coerce") - t_mean
            te["time_idx_c"] = pd.to_numeric(te["time_idx"], errors="coerce") - t_mean
            if "time_idx_c" not in num_cols:
                num_cols.append("time_idx_c")

    if config_name in ("FE + Year", "FE + Year + Trends"):
        if bool(_flag("ENABLE_TIMEIDX_POLY_IN_FE_YEAR", True)) and ("time_idx" in tr.columns):
            try:
                deg = int(_flag("TIMEIDX_POLY_DEGREE", 2))
            except Exception:
                deg = 1
            t_mean = float(pd.to_numeric(tr["time_idx"], errors="coerce").mean())
            tr["time_idx_c"] = pd.to_numeric(tr["time_idx"], errors="coerce") - t_mean
            te["time_idx_c"] = pd.to_numeric(te["time_idx"], errors="coerce") - t_mean
            if "time_idx_c" not in num_cols:
                num_cols.append("time_idx_c")
            if deg >= 2:
                tr["time_idx_c2"] = tr["time_idx_c"] ** 2
                te["time_idx_c2"] = te["time_idx_c"] ** 2
                if "time_idx_c2" not in num_cols:
                    num_cols.append("time_idx_c2")

    num_cols = list(dict.fromkeys(num_cols))
    num_cols = _filter_out_cpi_features(num_cols)
    num_cols = [c for c in num_cols if (c in tr.columns) and (c in te.columns)]

    if bool(_flag("ENABLE_LOG1P_FOR_WIDE_RANGE", True)):
        targets = [c for c in _flag("LOG1P_WIDE_RANGE_COLS", []) if (c in num_cols) and (c in tr.columns) and (c in te.columns)]
        for c in targets:
            new_c = f"{c}_log1p"
            tr[new_c] = np.log1p(np.clip(pd.to_numeric(tr[c], errors="coerce"), a_min=0, a_max=None))
            te[new_c] = np.log1p(np.clip(pd.to_numeric(te[c], errors="coerce"), a_min=0, a_max=None))
            if new_c not in num_cols:
                num_cols.append(new_c)
    return tr, te, num_cols

def _finalize_feature_matrix(
    parts_tr: list[pd.DataFrame],
    parts_te: list[pd.DataFrame],
    tr: pd.DataFrame,
    te: pd.DataFrame,
    config_name: str
) -> tuple[pd.DataFrame, pd.DataFrame]:
    """
    Concatenate feature parts, apply final VIF pruning, and ensure output matrices are aligned.
    - parts_tr / parts_te: list of DataFrame parts to concatenate horizontally.
    - FE only: drop any features exclusive to Year configs and Year dummies before applying VIF.
    - FE + Year / FE + Year + Trends: optionally apply VIF pruning.
    """
    def _safe_concat(parts: list[pd.DataFrame], index: pd.Index) -> pd.DataFrame:
        frames: list[pd.DataFrame] = []
        for p in (parts or []):
            if p is None:
                continue
            if not isinstance(p, pd.DataFrame):
                # Ensure non-DataFrame part is converted to DataFrame with the correct index
                p = pd.DataFrame(p, index=index)
            if p.shape[1] == 0:
                continue
            frames.append(p)
        if not frames:
            return pd.DataFrame(index=index)
        X = pd.concat(frames, axis=1)
        # Remove duplicate columns (keep the first occurrence)
        return X.loc[:, ~X.columns.duplicated()]
    # Safely concatenate received parts
    X_tr_all = _safe_concat(parts_tr, tr.index)
    X_te_all = _safe_concat(parts_te, te.index)
    # --- [FORCE-DROP] For 'FE only', drop year-only features and Year dummies (before VIF) ---
    if config_name == "FE only":
        year_only = set(globals().get("FEATURES_ONLY_IN_YEAR_CFG", set()))
        hard_drop = [c for c in X_tr_all.columns if (str(c) in year_only) or str(c).startswith("Year_")]
        if hard_drop:
            X_tr_all = X_tr_all.drop(columns=hard_drop, errors="ignore")
            X_te_all = X_te_all.drop(columns=hard_drop, errors="ignore")
            print(f"[FORCE-DROP/build_X][FE only] drop {hard_drop}")
    # Before aligning columns, detect any columns missing in test set
    _te_cols_before = set(X_te_all.columns)
    _miss_te = [c for c in X_tr_all.columns if c not in _te_cols_before]
    if _miss_te:
        # Add missing columns to test set with 0.0
        for c in _miss_te:
            X_te_all[c] = 0.0
    # Align test DataFrame columns to training (drop extra columns and fill missing with 0.0)
    X_te_all = X_te_all.reindex(columns=X_tr_all.columns, fill_value=0.0)
    try:
        fkey = _norm_featset_name(config_name)
        drop_cols = list(FORCED_DROP_BY_FEATURESET.get(fkey, []))
    except Exception:
        fkey = str(config_name)
        drop_cols = list(globals().get("FORCED_DROP_BY_FEATURESET", {}).get(fkey, []))
    if drop_cols:
        exist = sorted({c for c in drop_cols if c in X_tr_all.columns or c in X_te_all.columns})
        if exist:
            print(f"[FORCE-DROP/build_X][{fkey}] drop {exist}")
        X_tr_all = X_tr_all.drop(columns=drop_cols, errors="ignore")
        X_te_all = X_te_all.drop(columns=drop_cols, errors="ignore")
    # [PATCH] Apply final VIF pruning to 'FE only' as well. Target configs can be overridden via FINAL_VIF_APPLY_TO.
    _vif_cfgs = set(globals().get("FINAL_VIF_APPLY_TO", {"FE only", "FE + Year", "FE + Year + Trends"}))
    if globals().get("ENABLE_VIF_PRUNE_IN_BUILD_X", False) and (config_name in _vif_cfgs):
        # Consider only numeric columns for VIF, excluding Prefecture_/region_ one-hot columns for stability
        cand_cols = [
            c for c in X_tr_all.columns
            if pd.api.types.is_numeric_dtype(X_tr_all[c]) and not str(c).startswith(("Prefecture_", "region_"))
        ]
        # Always protect prefecture embedding features; for core features, protect only 'ets_pred' (do not protect time_idx*)
        emb_protect = [c for c in cand_cols if str(c).startswith("pref_emb_")]
        core_protect = [c for c in ("ets_pred",) if c in cand_cols]
        protect_cols = list(dict.fromkeys(emb_protect + (core_protect if globals().get("VIF_PROTECT_CORE_FEATURES", True) else [])))
        # (Optional) To protect Google Trends PCA features, set VIF_PROTECT_GTREND=True
        if (config_name == "FE + Year + Trends") and bool(globals().get("VIF_PROTECT_GTREND", False)):
            protect_cols = list(dict.fromkeys(protect_cols + [c for c in cand_cols if str(c).startswith("g_pca")]))
        # Safely skip VIF pruning if too few candidates
        if len(cand_cols) < 2:
            print(f"[VIF][{config_name}] skip (numeric candidates < 2)")
        else:
            kept_cols, dropped_cols = _vif_prune_iterative_v22(
                X_tr_all, cand_cols,
                threshold=float(globals().get("VIF_THRESHOLD_DEFAULT", 10.0)),
                protect_cols=protect_cols,
                max_iter=int(globals().get("VIF_MAX_STEPS", 20)),
                verbose=True
            )
            if dropped_cols:
                print(f"[VIF][{config_name}] dropped (VIF>{globals().get('VIF_THRESHOLD_DEFAULT', 10.0)}): {dropped_cols}")
            keep_order = [c for c in X_tr_all.columns if c in kept_cols]
            X_tr_all = X_tr_all[keep_order]
            X_te_all = X_te_all[keep_order]
    # Remove implicit zero-filling: numeric missing values should be handled in earlier preprocessing
    X_tr_all = X_tr_all.replace([np.inf, -np.inf], np.nan)
    X_te_all = X_te_all.replace([np.inf, -np.inf], np.nan)
    if X_tr_all.isna().any().any():
        raise ValueError("[NA] training matrix contains NaN after build_X — 前処理（Imputer 等）を確認してください。")
    if X_te_all.isna().any().any():
        raise ValueError("[NA] test matrix contains NaN after build_X — 列不一致/拡張での漏れを確認してください。")
    if X_tr_all.shape[1] == 0:
        # Minimal fallback (if time_idx is available)
        if "time_idx" in tr.columns and "time_idx" in te.columns:
            X_tr_all["time_idx_fallback"] = pd.to_numeric(tr["time_idx"], errors="coerce")
            X_te_all["time_idx_fallback"] = pd.to_numeric(te["time_idx"], errors="coerce")
        else:
            # If not available, use a simple running index
            X_tr_all["idx_fallback"] = np.arange(len(tr), dtype=float)
            X_te_all["idx_fallback"] = np.arange(len(te), dtype=float)
    if "STAGE_FEATURES" not in globals() or not isinstance(globals().get("STAGE_FEATURES"), dict):
        globals()["STAGE_FEATURES"] = {}
    globals()["STAGE_FEATURES"][config_name] = list(X_tr_all.columns)
    # NOTE: finalize returns X_tr_all / X_te_all (not X_tr / X_te)
    return X_tr_all, X_te_all

def _build_feature_columns_for_configs(train_df, test_df, pca_n=None):
    """
    For each of the three configurations (FE only, FE + Year, FE + Year + Trends),
    calls build_X and returns the feature names and training-side feature matrices.

    Returns
    -------
    cols_map : dict[str, list[str]]
        Mapping of configuration → feature column list.
    Xtr_map : dict[str, pd.DataFrame]
        Mapping of configuration → training feature matrix (for VIF inspection).
    """
    if train_df is None or test_df is None:
        train_df = globals().get("dev_df")
        test_df  = globals().get("holdout_df")
    if pca_n is None:
        pca_n = int(globals().get("PCA_N", 100))

    cfgs = ["FE only", "FE + Year", "FE + Year + Trends"]
    cols_map, Xtr_map = {}, {}

    for cfg in cfgs:
        X_tr, X_te = build_X(train_df, test_df, cfg, pca_n=pca_n)
        # Defensive: remove duplicated columns while preserving order
        X_tr = X_tr.loc[:, ~X_tr.columns.duplicated()]
        cols_map[cfg] = list(X_tr.columns)
        Xtr_map[cfg]  = X_tr.copy()

    return cols_map, Xtr_map

def run_wfv(dev_df, holdout_df):
    """Run walk-forward validation on development set; returns outer_results and base_rows."""
    # Prepare configurations and initialize results
    configs = ["FE only", "FE + Year", "FE + Year + Trends"]
    outer_results, base_rows = [], []
    # Stage-wise feature registry (for VIF protection)
    global STAGE_FEATURES
    STAGE_FEATURES = globals().get("STAGE_FEATURES", {})
    # Ensure time index exists in both dev and holdout DataFrames
    for df_ in (dev_df, holdout_df):
        if "time_idx" not in df_.columns:
            base_year = int(min(dev_df["Year"].min(), holdout_df["Year"].min()))
            df_["time_idx"] = (df_["Year"].astype(int) - base_year).astype(int)
    # Execute walk-forward validation (delegates to src.meta_learning)
    _fold_specs = list(walkforward_years(dev_df["Year"]))
    if PARALLEL_WFV:
        try:
            # Disable fold-dependent optimizations for safety in parallel mode
            if bool(globals().get("LIMIT_OPTUNA_TO_LAST_KEPT_BASES", False)):
                globals()["LIMIT_OPTUNA_TO_LAST_KEPT_BASES"] = False
                print("[WFV][INFO] Disabled LIMIT_OPTUNA_TO_LAST_KEPT_BASES for parallel safety.")
        except Exception:
            pass
        try:
            from joblib import Parallel, delayed
            results = Parallel(n_jobs=PARALLEL_WFV_NJOBS, verbose=PARALLEL_WFV_VERBOSE)(
                delayed(ml._process_wfv_fold)(dev_df, tr_years, va_year, PCA_N)
                for (tr_years, va_year) in _fold_specs
            )
            for _outer, _base in results:
                outer_results.extend(_outer); base_rows.extend(_base)
            print("[WFV] Parallel processing finished.")
        except Exception as e:
            print(f"[WFV][WARN] parallel execution failed; falling back to sequential: {e}")
            for tr_years, va_year in _fold_specs:
                _o, _b = ml._process_wfv_fold(dev_df, tr_years, va_year, PCA_N)
                outer_results.extend(_o); base_rows.extend(_b)
    else:
        for tr_years, va_year in _fold_specs:
            _o, _b = ml._process_wfv_fold(dev_df, tr_years, va_year, PCA_N)
            outer_results.extend(_o); base_rows.extend(_b)
    return outer_results, base_rows

# --- Holdout evaluation (Year 2025) ---
def run_holdout_models(dev_df, holdout_df):
    """Train models on dev_df and evaluate on holdout_df (2025 holdout).
    Returns:
        hold_rows, hold_base,
        meta_s1, meta_s2, meta,
        fitted_base_s1, fitted_base_s2, fitted_base,
        X1_te_by, X2_te_by, X3_te_by,
        y_te,
        pred_s1, pred_s2, pred
    """
    hold_rows, hold_base = [], []
    # Prefer local BASE_MODELS; if absent, fall back to ml.BASE_MODELS injected from run_main
    base_models = dict(globals().get("BASE_MODELS", {}))
    if (not base_models) and (ml is not None) and hasattr(ml, "BASE_MODELS"):
        try:
            base_models = dict(getattr(ml, "BASE_MODELS"))
        except Exception:
            base_models = {}
    if not base_models:
        raise RuntimeError("BASE_MODELS not defined or empty for holdout evaluation "
                           "(inject ml.BASE_MODELS in run_main before calling).")    
    # Prepare labels
    y_tr = dev_df["SWB"].values; y_te = holdout_df["SWB"].values
    # Stage1: FE only
    X1_tr_by, X1_te_by = build_X_cascade_by_model(dev_df, holdout_df, "FE only", pca_n=PCA_N)
    rows_h1, _oof_h1, _best_h1_name, _best_h1_r2 = _eval_bases_common(
        "FE only", X1_tr_by, X1_te_by,
        y_tr, y_te,
        dev_df["Year"].values,
        dev_df["Prefecture"].values,
        holdout_df["Prefecture"].values,
        allow_three_splits=True,
        base_models=base_models
    )
    hold_base.extend(rows_h1)
    fitted_base_s1, meta_s1, _, _ = fit_stack_ts_diversified(
        X1_tr_by, y_tr, dev_df["Year"].values,
        X_by_model_te=X1_te_by, meta_model=META_MODEL_TYPE,
        use_optuna=True, n_trials=40, random_state=SEED,
        prefectures=dev_df["Prefecture"].values, feature_set="FE only"
    )
    '''
    G_dev_all  = build_gate_features_for_apply(dev_df, dev_df, drop_first_pref=True, drop_first_region=True,
                                              fourier_periods=globals().get("GATE_FOURIER_PERIODS", (2,4,6,12)))
    G_hold_all = build_gate_features_for_apply(dev_df, holdout_df, drop_first_pref=True, drop_first_region=True,
                                               fourier_periods=globals().get("GATE_FOURIER_PERIODS", (2,4,6,12)))
    '''                                               
    pred_s1 = predict_with_stack_diversified(
        fitted_base_s1, meta_s1, X1_te_by,
        groups_new=holdout_df["Prefecture"].values
    )
    hold_rows.append({
        "FeatureSet": "FE only",
        "Test R²": r2_score(y_te, pred_s1),
        "Test CW-MSE": prefecture_weighted_mse(y_te, pred_s1, holdout_df["Prefecture"].values)
    })
    if globals().get("ENABLE_PLOTS", False):
        print("\n===== Feature Importance for Final Model on Holdout (FeatureSet: FE only) =====")
        for model_name, model_object in fitted_base_s1:
            plot_feature_importance(model=model_object,
                                    model_name=f"{model_name} (Holdout Model - FE only)",
                                    feature_names=X1_tr_by[model_name].columns.tolist(),
                                    top_n=25)
    # Stage2: FE + Year
    X2_tr_by, X2_te_by = build_X_cascade_by_model(dev_df, holdout_df, "FE + Year", pca_n=PCA_N)
    rows_h2, _oof_h2, _best_h2_name, _best_h2_r2 = _eval_bases_common(
        "FE + Year", X2_tr_by, X2_te_by,
        y_tr, y_te,
        dev_df["Year"].values,
        dev_df["Prefecture"].values,
        holdout_df["Prefecture"].values,
        allow_three_splits=True,
        base_models=base_models
    )
    hold_base.extend(rows_h2)
    fitted_base_s2, meta_s2, _, _ = fit_stack_ts_diversified(
        X2_tr_by, y_tr, dev_df["Year"].values,
        X_by_model_te=X2_te_by, meta_model=META_MODEL_TYPE,
        use_optuna=True, n_trials=40, random_state=SEED,
        prefectures=dev_df["Prefecture"].values, feature_set="FE + Year"
    )
    pred_s2 = predict_with_stack_diversified(
        fitted_base_s2, meta_s2, X2_te_by,
        groups_new=holdout_df["Prefecture"].values
    )
    # (Stage2) FE + Year を追加（FE + Year の既存行のみ重複排除）
    hold_rows = [r for r in hold_rows if r.get("FeatureSet") != "FE + Year"]
    hold_rows.append({
        "FeatureSet": "FE + Year",
        "Test R²": r2_score(y_te, pred_s2),
        "Test CW-MSE": prefecture_weighted_mse(y_te, pred_s2, holdout_df["Prefecture"].values)
    })
    if globals().get("ENABLE_PLOTS", False):
        print("\n===== Feature Importance for Final Model on Holdout (FeatureSet: FE + Year) =====")
        for model_name, model_object in fitted_base_s2:
            plot_feature_importance(model=model_object,
                                    model_name=f"{model_name} (Holdout Model - FE + Year)",
                                    feature_names=X2_tr_by[model_name].columns.tolist(),
                                    top_n=25)
    # Stage3: FE + Year + Trends
    X3_tr_by, X3_te_by = build_X_cascade_by_model(dev_df, holdout_df, "FE + Year + Trends", pca_n=PCA_N)
    rows_h3, _oof_h3, _best_h3_name, _best_h3_r2 = _eval_bases_common(
        "FE + Year + Trends", X3_tr_by, X3_te_by,
        y_tr, y_te,
        dev_df["Year"].values,
        dev_df["Prefecture"].values,
        holdout_df["Prefecture"].values,
        allow_three_splits=True,
        base_models=base_models
    )
    hold_base.extend(rows_h3)
    # === Feature audit (training side: 2022–2024) for FE + Year + Trends
    # Use each base model's *preprocessor* (Pipeline step 'pre') to produce the final, post-transform feature matrix.
    # This captures OHE dummies and interactions that are built inside the Pipeline.    
    try:
        base_names = list(X3_tr_by.keys())
        if base_names:
            # Helper: fit/transform with a cloned preprocessor and return a DataFrame with feature names
            def _transform_with_feature_names(preproc, X_df, prefix: str) -> pd.DataFrame:
                pre = clone(preproc)
                Xt = pre.fit_transform(X_df)  # fit ONLY on training (2022–2024)
                if sparse.issparse(Xt):
                    Xt = Xt.toarray()
                try:
                    feat_names = pre.get_feature_names_out()
                except Exception:
                    feat_names = [f"f{i}" for i in range(Xt.shape[1])]
                feat_names = [f"{prefix}::{n}" for n in feat_names]  # keep model origin
                return pd.DataFrame(Xt, columns=feat_names, index=X_df.index)

            # Build union of *post-transform* matrices across base models
            X_audit: pd.DataFrame | None = None
            for nm in base_names:
                Xi_raw = X3_tr_by[nm]
                model = base_models.get(nm, None)
                if model is None or (not hasattr(model, "named_steps")) or ("pre" not in model.named_steps):
                    # No preprocessor in Pipeline → use raw (prefix for traceability)
                    Xi_post = Xi_raw.copy()
                    Xi_post.columns = [f"{nm}::{c}" for c in Xi_post.columns]
                else:
                    Xi_post = _transform_with_feature_names(model.named_steps["pre"], Xi_raw, nm)
                if X_audit is None:
                    X_audit = Xi_post
                else:
                    add_cols = [c for c in Xi_post.columns if c not in X_audit.columns]
                    if add_cols:
                        X_audit = pd.concat([X_audit, Xi_post[add_cols]], axis=1)
            # Diagnostics table: VIF / |corr(y)| / p-value / ENet coef / permutation / corr clusters
            audit_df = audit_feature_set(
                X_tr=X_audit,
                y_tr=y_tr,  # already prepared target for training side
                years_tr=dev_df["Year"].values,
                sample_weight=None,
                n_repeats=5,
                random_state=42,
                corr_threshold=float(globals().get("AUDIT_CORR_CLUSTER_THRESHOLD", 0.95))
            )
            # Save under PROJECT_ROOT (env) with default fallback
            project_root = os.getenv("PROJECT_ROOT", "/content/drive/MyDrive/PBL/project-root")
            out_csv = os.path.join(project_root, "features_2025_FEYearTrends_audit.csv")
            save_audit_csv(audit_df, out_csv)
            print(f"[AUDIT] Saved feature audit CSV to {out_csv} ({audit_df.shape[0]} rows).")
        else:
            print("[AUDIT] Skipped feature audit: X3_tr_by is empty.")
    except Exception as e:
        print(f"[AUDIT] Feature audit failed: {e}")

    fitted_base, meta, best_params, best_score = fit_stack_ts_diversified(
        X3_tr_by, y_tr, dev_df["Year"].values,
        X_by_model_te=X3_te_by, meta_model=META_MODEL_TYPE,
        use_optuna=True, n_trials=40, random_state=SEED,
        prefectures=dev_df["Prefecture"].values, feature_set="FE + Year + Trends",
    )
    if globals().get("ENABLE_PLOTS", True):
        print("\n===== Feature Importance for Final Model on Holdout (FeatureSet: FE + Year + Trends) =====")
        for model_name, model_object in fitted_base:
            plot_feature_importance(model=model_object,
                                    model_name=f"{model_name} (Holdout Model - FE + Year + Trends)",
                                    feature_names=X3_tr_by[model_name].columns.tolist(),
                                    top_n=25)

    pred = predict_with_stack_diversified(
        fitted_base, meta, X3_te_by,
        groups_new=holdout_df["Prefecture"].values
    )
    # (Stage3) FE + Year + Trends を追加（FE + Year + Trends の既存行のみ重複排除）
    hold_rows = [r for r in hold_rows if r.get("FeatureSet") != "FE + Year + Trends"]
    hold_rows.append({
        "FeatureSet": "FE + Year + Trends",
        "Test R²": r2_score(y_te, pred),
        "Test CW-MSE": prefecture_weighted_mse(y_te, pred, holdout_df["Prefecture"].values)
    })
    # Meta-model contribution for FE + Year + Trends
    _imp_s3 = plot_meta_importance(meta, fitted_base, feature_set="FE + Year + Trends",
                                   context="Holdout Model", top_n=100, normalize=True)
    try:
        from IPython.display import Markdown, display
        display(Markdown("#### Holdout (2025) — Meta (FE + Year + Trends): contribution by feature (normalized abs(coef))"))
        display(_imp_s3)
    except Exception:
        print(_imp_s3.to_string(index=False))

    return (hold_rows, hold_base,
            meta_s1, meta_s2, meta,
            fitted_base_s1, fitted_base_s2, fitted_base,
            X1_te_by, X2_te_by, X3_te_by,
            y_te,
            pred_s1, pred_s2, pred)
