# Supplementary material for: Prediction of Prefecture-Level Subjective Well-Being in Japan by Using Google Trends and Socioeconomic Data: Machine Learning Model Development and Validation Study
Source: JMIR Form Res. 2026 Mar 20;10:e88696. doi: 10.2196/88696 (PMC13049395; doi:10.2196/88696)
Supplement: Multimedia Appendix 3 [file formative_v10i1e88696_app3.zip › revised-project-root/src/plotting.py]

# SPDX-License-Identifier: MIT
# -*- coding: utf-8 -*-
"""
Plotting and reporting utility functions for the pipeline.

What's fixed/added compared to earlier drafts:
- `plot_prefecture_mse_ci`: finished implementation; new args
  `region_legend_where` ("below_xticks" or "above_title") and `legend_bottom_pad`.
  The region legend can be placed under the x-tick labels safely (figure-level legend).
  Fixed undefined variables and margin clipping.
- `plot_holdout_scatter_oecd_style`: shared legend is moved to the bottom-center by
  default; new arg `legend_loc` ("bottom_center" or "lower_right").
- `plot_residuals_vs_predicted_by_region`: provided and polished (per-region OLS + CI).
- Cleaned duplicates / broken stubs; English-only comments.
"""

from __future__ import annotations

from typing import List, Tuple, Optional, Dict
import numpy as np
import pandas as pd
import matplotlib.pyplot as plt
import seaborn as sns
import re
from IPython.display import Markdown, display
from sklearn.metrics import r2_score
import inspect
from matplotlib.patches import Patch
from matplotlib.lines import Line2D
import matplotlib.ticker as mticker
from matplotlib.transforms import ScaledTranslation

# =============================
# Visualization style
# =============================
def _apply_pub_style() -> None:
    """Unified style: Title 13pt, axis labels 11pt, ticks 9pt."""
    plt.rcParams.update({
        "axes.titlesize": 13,
        "axes.labelsize": 11,
        "xtick.labelsize": 9,
        "ytick.labelsize": 9,
    })

# =============================
# Feature importance (kept as-is)
# =============================
def plot_feature_importance(model, model_name: str, feature_names: List[str],
                            coef_type: str = "auto", top_n: Optional[int] = None) -> None:
    """Plot feature importances (coef_ or feature_importances_)."""
    # 1) Retrieve importances from the model
    if coef_type == "auto":
        if hasattr(model, "coef_"):
            importances = model.coef_
        elif hasattr(model, "feature_importances_"):
            importances = model.feature_importances_
        else:
            print(f"{model_name!r} does not expose .coef_ or .feature_importances_; skip plotting.")
            return
    else:
        importances = getattr(model, coef_type)

    # 2) Sort by absolute magnitude (descending)
    importance_series = pd.Series(importances, index=feature_names).sort_values(key=np.abs, ascending=False)

    # 3) Truncate to top-N if specified
    if top_n:
        importance_series = importance_series.head(top_n)
        plot_title = f"{model_name} - Top {top_n} Features"
    else:
        plot_title = f"{model_name} - Feature Importance"

    # 4) Compact figure size (height proportional to number of features)
    num_features = len(importance_series)
    fig_height = max(4, num_features * 0.1)

    plt.figure(figsize=(9, fig_height))
    sns.barplot(
        x=importance_series.values,
        y=importance_series.index,
        palette="viridis",
        width=0.4,
    )
    plt.title(plot_title, fontsize=14)
    plt.xlabel("Importance", fontsize=11)
    plt.ylabel("Features", fontsize=11)
    plt.yticks(fontsize=9)
    plt.tight_layout()
    plt.show()


def plot_meta_importance(meta, fitted_base, feature_set: str,
                         context: str = "Holdout Model", top_n: int = 25,
                         normalize: bool = True, prefix: str = "P_final_") -> pd.DataFrame:
    """Bar chart for meta-model importances; returns the full importance table."""
    # --- Fast path for MoE gater (SoftmaxMoEGater): use gate-coef magnitudes ---
    if getattr(meta, "_is_moe_gater", False) and hasattr(meta, "_clf"):
        C = np.asarray(getattr(meta._clf, "coef_", None), dtype=float)
        if C.ndim == 1:
            C = C.reshape(1, -1)
        imp = np.sqrt((C ** 2).sum(axis=0))
        feat_names = list(getattr(meta, "_g_cols", [])) or [f"gate_f{i}" for i in range(C.shape[1])]

        k = min(len(imp), len(feat_names))
        order = np.argsort(imp)[::-1][:min(top_n, k)]
        imp_sel = imp[order]
        feat_sel = [feat_names[i] for i in order]
        imp_plot = imp_sel / imp_sel.sum() if (normalize and imp_sel.sum() > 0) else imp_sel

        plt.figure(figsize=(5, 4))
        y_pos = np.arange(len(feat_sel))[::-1]
        plt.barh(y_pos, imp_plot[::-1], height=0.4)
        plt.yticks(y_pos, feat_sel[::-1])
        plt.xlabel("Importance")
        plt.ylabel("Gate features")
        plt.title(f"Meta ({context} - {feature_set}) — MoE gate feature importance")
        plt.tight_layout()
        plt.show()

        out = pd.DataFrame({"feature": feat_names, "importance": imp})
        out = out.sort_values("importance", ascending=False).reset_index(drop=True)
        out.attrs["source"] = "||coef|| over classes (MoE gate)"
        out.attrs["context"] = context
        out.attrs["feature_set"] = feature_set
        return out

    # Extract the final estimator (has coef_ or feature_importances_)
    est = meta
    if hasattr(meta, "named_steps"):  # Pipeline case
        for key in reversed(list(meta.named_steps.keys())):
            cand = meta.named_steps[key]
            if hasattr(cand, "coef_") or hasattr(cand, "feature_importances_"):
                est = cand
                break

    # Obtain the importance array
    if hasattr(est, "coef_") and est.coef_ is not None:
        imp = np.abs(np.ravel(est.coef_).astype(float))
        imp_name = "abs(coef)"
    elif hasattr(est, "feature_importances_"):
        imp = np.asarray(est.feature_importances_, dtype=float)
        imp_name = "feature_importances_"
    else:
        print("[WARN] Could not extract importances from meta (no coef_/feature_importances_). Returning empty table.")
        return pd.DataFrame({"feature": [], "importance": []})

    # Meta feature names: prefer training-time order
    meta_cols = getattr(meta, "_meta_feature_names", None)
    if meta_cols is None:
        feat_names = [f"{prefix}{name}" for name, _ in fitted_base]
    else:
        feat_names = [f"{prefix}{name}" for name in meta_cols]

    k = min(len(imp), len(feat_names))
    imp, feat_names = imp[:k], feat_names[:k]

    order = np.argsort(imp)[::-1][:min(top_n, k)]
    imp_sel = imp[order]
    feat_sel = [feat_names[i] for i in order]
    imp_plot = (imp_sel / imp_sel.sum()) if (normalize and imp_sel.sum() > 0) else imp_sel

    plt.figure(figsize=(5, 4))
    y_pos = np.arange(len(feat_sel))[::-1]
    plt.barh(y_pos, imp_plot[::-1], height=0.4)
    plt.yticks(y_pos, feat_sel[::-1])
    plt.xlabel("Importance")
    plt.ylabel("Features")
    title = f"Meta ({context} - {feature_set}) - Top {len(feat_sel)} Features"
    plt.title(title)
    plt.tight_layout()
    plt.show()

    out = pd.DataFrame({"feature": feat_names, "importance": imp})
    out = out.sort_values("importance", ascending=False).reset_index(drop=True)
    out.attrs["source"] = imp_name
    out.attrs["context"] = context
    out.attrs["feature_set"] = feature_set
    return out

# =============================
# Meta-level reporting helpers
# =============================
def show_meta_oof_presence_table(meta_fe_only=None, meta_fe_year=None, meta_trends=None,
                                 sort_by: str = "feature") -> pd.DataFrame:
    """Presence table for meta (OOF) features across configurations."""
    cfg_items = []
    if meta_fe_only is not None:
        cfg_items.append(("FE only", meta_fe_only))
    if meta_fe_year is not None:
        cfg_items.append(("FE + Year", meta_fe_year))
    if meta_trends is not None:
        cfg_items.append(("FE + Year + Trends", meta_trends))
    if not cfg_items:
        raise RuntimeError("No meta models provided to show_meta_oof_presence_table.")

    union_feats = sorted(set().union(*[set(getattr(m, "_meta_feature_names", [])) for _, m in cfg_items]))
    rows = []
    for f in union_feats:
        row = {"feature": f}
        for cfg, m in cfg_items:
            feats = getattr(m, "_meta_feature_names", [])
            row[f"{cfg}_x"] = "x" if f in feats else ""
        vifs = []
        for cfg, m in cfg_items:
            vmap = getattr(m, "_meta_vif_map", {}) or {}
            v = vmap.get(f, np.nan)
            v = float(v) if isinstance(v, (int, float, np.floating)) else np.nan
            row[f"VIF[{cfg}]"] = v
            vifs.append(v)
        try:
            row["VIF(max)"] = float(np.nanmax(vifs)) if len(vifs) else np.nan
        except Exception:
            row["VIF(max)"] = np.nan
        rows.append(row)

    out = pd.DataFrame(rows)
    if sort_by in out.columns:
        out = out.sort_values(sort_by).reset_index(drop=True)
    display(Markdown("### Meta (OOF) — Feature presence by configuration (Base OOF only)"))
    display(out)
    return out

def __rename_meta_cols(df: pd.DataFrame, is_holdout: bool) -> pd.DataFrame:
    """Backward-compatible alias normalizer for holdout/WFV tables."""
    if df is None or df.empty:
        return df
    if "_rename_meta_columns" in globals() and callable(globals()["_rename_meta_columns"]):
        return globals()["_rename_meta_columns"](df.copy(), is_holdout=is_holdout)

    df = df.copy()
    colmap: Dict[str, str] = {}
    if is_holdout:
        for a in ("Test R2", "Test_R2"):
            colmap[a] = "Test R²"
        for a in ("Test CW_MSE", "Test_CW_MSE", "Test CW MSE", "Test CW-MSE", "Test PW_MSE"):
            colmap[a] = "Test PW-MSE"
    else:
        for a in ("Meta R2", "Meta_R2", "Meta_R²", "Val R²", "Val_R2", "Val R2"):
            colmap[a] = "Meta R²"
        for a in ("Meta CW_MSE", "Meta_CW_MSE", "Meta CW-MSE", "Meta CW MSE",
                  "Val CW-MSE", "Val_CW_MSE", "Val CW MSE", "Meta PW_MSE"):
            colmap[a] = "Meta PW-MSE"
    return df.rename(columns=colmap)

def _rename_meta_columns(df: pd.DataFrame, is_holdout: bool) -> pd.DataFrame:
    """Normalize column name variations (PW-MSE naming); unify fold label."""
    if df is None or df.empty:
        return df

    colmap: Dict[str, str] = {}
    if is_holdout:
        for a in ("Test R2", "Test_R2", "Test R²"):
            if a in df.columns and "Test R²" not in df.columns:
                colmap[a] = "Test R²"
        for a in ("Test CW_MSE", "Test_CW_MSE", "Test CW MSE", "Test CW-MSE", "Test PW_MSE"):
            if a in df.columns and "Test PW-MSE" not in df.columns:
                colmap[a] = "Test PW-MSE"
    else:
        for a in ("Meta R2", "Meta_R2", "Meta_R²", "Val R²", "Val_R2", "Val R2"):
            if a in df.columns and "Meta R²" not in df.columns:
                colmap[a] = "Meta R²"
        for a in ("Meta CW_MSE", "Meta_CW_MSE", "Meta CW MSE", "Meta CW-MSE",
                  "Val CW-MSE", "Val_CW_MSE", "Val CW MSE", "Meta PW_MSE"):
            if a in df.columns and "Meta PW-MSE" not in df.columns:
                colmap[a] = "Meta PW-MSE"

    df = df.rename(columns=colmap)

    if not is_holdout:
        for a in ("fold", "FoldID", "Fold Id", "Fold_ID", "WFV Fold", "wfv_fold",
                  "FoldName", "Fold Name"):
            if a in df.columns and "Fold" not in df.columns:
                df = df.rename(columns={a: "Fold"})
    if "Fold" in df.columns:
        df["Fold"] = df["Fold"].astype(str)
    return df

def __sort_folds_by_year(folds: List[str]) -> List[str]:
    """Sort fold labels ascending by the trailing 4-digit year (fallback to lexicographic)."""
    def _key(s: str):
        m = re.search(r"(\\d{4})\\s*$", str(s))
        return int(m.group(1)) if m else float("inf")
    return sorted(folds, key=_key)

# =====================================================================
# Holdout R² with bootstrap CI — META MODELS ONLY
# =====================================================================

def _to_1d_vector(obj, *, n_expected: Optional[int] = None) -> Optional[np.ndarray]:
    """Coerce obj to a 1D vector; accept ndarray/Series/list/tuple/DataFrame(1 col)."""
    if obj is None:
        return None
    if isinstance(obj, pd.Series):
        v = obj.to_numpy().ravel()
        return v if (n_expected is None or len(v) == n_expected) else None
    if isinstance(obj, pd.DataFrame):
        if obj.shape[1] >= 1:
            v = obj.iloc[:, 0].to_numpy().ravel()
            return v if (n_expected is None or len(v) == n_expected) else None
        return None
    try:
        arr = np.asarray(obj)
        if arr.ndim == 0:
            return None
        if arr.ndim == 1:
            v = arr.ravel()
        else:
            arr2 = np.squeeze(arr)
            if arr2.ndim == 1:
                v = arr2.ravel()
            elif arr.shape[0] == 1 or arr.shape[1] == 1:
                v = arr.reshape(-1)
            else:
                return None
        return v if (n_expected is None or len(v) == n_expected) else None
    except Exception:
        return None

def _find_weight_in_globals(g: dict, n_expected: int) -> Optional[np.ndarray]:
    """Locate a test-sample weight vector in caller globals if available."""
    for nm in ["w_te","te_w","weights_te","te_weights","sample_weight_te","te_sample_weight",
               "weight_te","te_weight"]:
        if nm in g:
            v = _to_1d_vector(g[nm], n_expected=n_expected)
            if v is not None:
                return v
    return None

def r2_ci_bootstrap_row(
    y_true: np.ndarray,
    y_pred: np.ndarray,
    *,
    B: int = 4000,
    alpha: float = 0.05,
    sample_weight: Optional[np.ndarray] = None,
    random_state: int = 42,
) -> tuple[float, tuple[float, float]]:
    """Row bootstrap CI for R² on a fixed test set (percentile CI)."""
    y_true = np.asarray(y_true).ravel()
    y_pred = np.asarray(y_pred).ravel()
    if y_true.shape != y_pred.shape:
        raise ValueError(f"Length mismatch: y_true={y_true.shape}, y_pred={y_pred.shape}")
    n = len(y_true)
    sw = None if sample_weight is None else np.asarray(sample_weight).ravel()
    if sw is not None and len(sw) != n:
        raise ValueError(f"sample_weight length must be {n}, got {len(sw)}")

    rng = np.random.default_rng(random_state)
    r2_hat = r2_score(y_true, y_pred, sample_weight=sw) if sw is not None else r2_score(y_true, y_pred)

    r2s = np.empty(B, dtype=float)
    b_ix = 0
    while b_ix < B:
        idx = rng.integers(0, n, n)
        yb, pb = y_true[idx], y_pred[idx]
        wb = None if sw is None else sw[idx]
        if np.allclose(yb, yb[0]):  # constant target => undefined R²; resample
            continue
        try:
            r2s[b_ix] = r2_score(yb, pb, sample_weight=wb) if wb is not None else r2_score(yb, pb)
            b_ix += 1
        except Exception:
            continue

    lo = float(np.quantile(r2s, alpha/2))
    hi = float(np.quantile(r2s, 1 - alpha/2))
    return r2_hat, (lo, hi)

def compute_holdout_r2_ci_meta(
    y_true: np.ndarray,
    meta_preds: Dict[str, np.ndarray],
    *,
    B: int = 4000,
    conf_level: float = 0.95,
    sample_weight: Optional[np.ndarray] = None,
    random_state: int = 42,
) -> pd.DataFrame:
    """Compute holdout R² with bootstrap CI for meta models only."""
    if y_true is None:
        raise ValueError("y_true is None.")
    y = _to_1d_vector(y_true)
    if y is None:
        raise ValueError("y_true could not be coerced to a 1D vector.")
    n = len(y)
    alpha = 1.0 - conf_level

    rows = []
    for label, vec in meta_preds.items():
        v = _to_1d_vector(vec, n_expected=n)
        if v is None:
            continue
        r2_hat, (lo, hi) = r2_ci_bootstrap_row(
            y, v, B=B, alpha=alpha, sample_weight=sample_weight, random_state=random_state
        )
        rows.append(dict(Model=label, R2=r2_hat, CI_low=lo, CI_high=hi, n=n, B=B, method="bootstrap-row"))

    df = pd.DataFrame(rows).reset_index(drop=True)
    order = {"Meta (final)": 0, "Meta S2": 1, "Meta S1": 2}
    if not df.empty:
        df["__order__"] = df["Model"].map(lambda x: order.get(x, 99))
        df = df.sort_values("__order__").drop(columns="__order__").reset_index(drop=True)
    return df

def compute_holdout_r2_ci_meta_from_globals(
    *,
    B: int = 4000,
    conf_level: float = 0.95,
    y_name: str = "y_te",
    random_state: int = 42,
) -> pd.DataFrame:
    """Notebook helper: read `y_te`, `pred`, `pred_s2`, `pred_s1` from caller globals."""
    caller_g = inspect.currentframe().f_back.f_globals
    y = caller_g.get(y_name, None)
    y_vec = _to_1d_vector(y)
    if y_vec is None:
        raise NameError(f"{y_name} not found or not a vector in the caller's globals.")
    n = len(y_vec)
    meta_map: Dict[str, np.ndarray] = {}
    for var, label in [("pred","Meta (final)"), ("pred_s2","Meta S2"), ("pred_s1","Meta S1")]:
        if var in caller_g:
            v = _to_1d_vector(caller_g[var], n_expected=n)
            if v is not None:
                meta_map[label] = v
    sw = _find_weight_in_globals(caller_g, n_expected=n)
    return compute_holdout_r2_ci_meta(
        y_vec, meta_map, B=B, conf_level=conf_level, sample_weight=sw, random_state=random_state
    )

def display_holdout_r2_ci_meta(df: pd.DataFrame, *, conf_level: float = 0.95) -> None:
    """Render a compact table (title + rounded numbers)."""
    level = int(round(conf_level * 100))
    B = int(df["B"].iloc[0]) if ("B" in df.columns and len(df) > 0) else None
    title = f"### Holdout R² with {level}% Bootstrap CI — Meta only"
    if B is not None:
        title += f"  \\n(B={B}, method: row bootstrap)"
    display(Markdown(title))
    if not df.empty:
        display(df.round({"R2": 4, "CI_low": 4, "CI_high": 4}))
    else:
        display(Markdown("*[Info]* No meta predictions found (pred/pred_s2/pred_s1)."))

# ================================================================
# Prefecture-level MSE with 95% CI (OECD-like bar chart, region colors)
# ================================================================

# Canonical Japanese prefecture codes (2-letter) and regions (MHLW order)
_JP_PREF_NAMES = ["Hokkaido","Aomori","Iwate","Miyagi","Akita","Yamagata","Fukushima",
                  "Ibaraki","Tochigi","Gunma","Saitama","Chiba","Tokyo","Kanagawa",
                  "Niigata","Toyama","Ishikawa","Fukui","Yamanashi","Nagano","Gifu","Shizuoka","Aichi",
                  "Mie","Shiga","Kyoto","Osaka","Hyogo","Nara","Wakayama",
                  "Tokushima","Kagawa","Ehime","Kochi",
                  "Tottori","Shimane","Okayama","Hiroshima","Yamaguchi",
                  "Fukuoka","Saga","Nagasaki","Kumamoto","Oita","Miyazaki","Kagoshima","Okinawa"]
_JP_PREF_CODES = ["HK","AO","IT","MG","AK","YG","FS",
                  "IB","TC","GU","ST","CB","TY","KN",
                  "NI","TM","IS","FI","YN","NA","GI","SZ","AI",
                  "ME","SI","KY","OS","HG","NR","WA",
                  "TK","KA","EH","KO",
                  "TT","SM","OY","HS","YA",
                  "FO","SG","NS","KU","OI","MZ","KG","OK"]
_JP_NAME2CODE = dict(zip(_JP_PREF_NAMES, _JP_PREF_CODES))
_JP_REGIONS = {
    "Hokkaido": ["HK"],
    "Tohoku":   ["AO","IT","MG","AK","YG","FS"],
    "Kanto":    ["IB","TC","GU","ST","CB","TY","KN"],
    "Chubu":    ["NI","TM","IS","FI","YN","NA","GI","SZ","AI"],
    "Kansai":   ["ME","SI","KY","OS","HG","NR","WA"],
    "Shikoku":  ["TK","KA","EH","KO"],
    "Chugoku":  ["TT","SM","OY","HS","YA"],
    "Kyushu":   ["FO","SG","NS","KU","OI","MZ","KG","OK"]
}
_JP_REGION_ORDER = ["Hokkaido","Tohoku","Kanto","Chubu","Kansai","Shikoku","Chugoku","Kyushu"]
_JP_CODE2REGION = {c: r for r, cs in _JP_REGIONS.items() for c in cs}

# Default 8 region colors (muted; OECD-like)
_JP_REGION_PALETTE = {
    "Hokkaido": "#3078C8",
    "Tohoku":   "#E0A8C0",
    "Kanto":    "#E89048",
    "Chubu":    "#78C8F8",
    "Kansai":   "#704860",
    "Shikoku":  "#905068",
    "Chugoku":  "#98A8D8",
    "Kyushu":   "#483078",
}

def compute_prefecture_mse_ci(
    holdout_df: pd.DataFrame,
    y_true: np.ndarray,
    y_pred: np.ndarray,
    *,
    B: int = 4000,
    seed: int = 1234,
    pool_if_n_lt_2: bool = True,
) -> pd.DataFrame:
    """
    Compute MSE and 95% CI per prefecture via nonparametric bootstrap.
    - If a prefecture has >=2 holdout observations: bootstrap within the prefecture.
    - If <2 and `pool_if_n_lt_2=True`: approximate CI by bootstrapping residuals pooled
      within the same Japanese region, resampling to the same sample size as that prefecture.
    Returns: DataFrame with [PrefCode, Region, n_obs, MSE, CI_low, CI_high, need_pool].
    """
    obs = pd.DataFrame({
        "Prefecture": holdout_df["Prefecture"].astype(str),
        "PrefCode":   holdout_df["Prefecture"].map(_JP_NAME2CODE),
        "Region":     holdout_df["Prefecture"].map(_JP_NAME2CODE).map(_JP_CODE2REGION),
        "resid":      np.asarray(y_true).ravel() - np.asarray(y_pred).ravel(),
    })
    obs = obs[obs["PrefCode"].isin(sum([_JP_REGIONS[r] for r in _JP_REGION_ORDER], []))].copy()
    obs["Region"] = obs["Region"].fillna(obs["PrefCode"].map(_JP_CODE2REGION))

    rng = np.random.default_rng(seed)
    rows = []
    for code in [c for r in _JP_REGION_ORDER for c in _JP_REGIONS[r]]:
        rvals = obs.loc[obs.PrefCode == code, "resid"].to_numpy()
        n = len(rvals)
        mse_hat = float(np.mean(rvals**2)) if n > 0 else np.nan

        if n >= 2:
            idx = rng.integers(0, n, size=(B, n))
            mses = np.mean((rvals[idx])**2, axis=1)
            lo, hi = np.percentile(mses, [2.5, 97.5])
            need_pool = False
        elif pool_if_n_lt_2:
            pool = obs.loc[obs.Region == _JP_CODE2REGION[code], "resid"].to_numpy()
            if len(pool) >= 2:
                n_i = max(1, n)  # resample to same size as this prefecture
                idx = rng.integers(0, len(pool), size=(B, n_i))
                mses = np.mean((pool[idx])**2, axis=1)
                lo, hi = np.percentile(mses, [2.5, 97.5])
            else:
                # Fallback to global pool if region itself is too small
                pool = obs["resid"].to_numpy()
                idx = rng.integers(0, len(pool), size=(B, 1))
                mses = np.mean((pool[idx])**2, axis=1)
                lo, hi = np.percentile(mses, [2.5, 97.5])
            need_pool = True
        else:
            lo = hi = mse_hat
            need_pool = False

        rows.append(dict(
            PrefCode=code,
            Region=_JP_CODE2REGION[code],
            n_obs=n,
            MSE=mse_hat,
            CI_low=float(min(lo, mse_hat)),
            CI_high=float(max(hi, mse_hat)),
            need_pool=need_pool,
        ))

    df = pd.DataFrame(rows)
    return df

def plot_prefecture_mse_ci(
    df: pd.DataFrame,
    *,
    title: str = "Out-of-sample Mean Squared Error by Prefecture (Meta Learner, Holdout)",
    fig_size: Tuple[float, float] = (16, 6),
    region_palette: Optional[dict] = None,
    region_order: Optional[List[str]] = None,
    lw: float = 1.4,
    capsize: float = 3.0,
    bar_width: float = 0.8,
    y_decimals: int = 3,
    caption: Optional[str] = None,
    savepath: Optional[str] = None,
    dpi: int = 300,
    # NEW: safe bottom legend
    region_legend_where: str = "below_xticks",  # "below_xticks" or "above_title"
    legend_bottom_pad: float = 0.26,            # extra bottom pad when legend is below
    keep_region_order: bool = True,
) -> Tuple[plt.Figure, plt.Axes]:
    """OECD-like bar chart for prefectural MSE with 95% CI and region color legend."""
    _apply_pub_style()

    if region_palette is None:
        region_palette = _JP_REGION_PALETTE
    if region_order is None:
        region_order = _JP_REGION_ORDER

    df = df.copy()
    if keep_region_order:
        canonical_codes = [c for r in region_order for c in _JP_REGIONS[r]]
        df = (df.set_index("PrefCode")
                .reindex(canonical_codes)
                .reset_index()
                .rename(columns={"index":"PrefCode"}))
    # Sanity check: PrefCode must be unique (1 bar per prefecture)
    if not df["PrefCode"].is_unique:
        raise ValueError("PrefCode values are not unique; cannot plot one bar per prefecture safely.")

    fig, ax = plt.subplots(figsize=fig_size)

    # Bars
    x = np.arange(len(df))
    colors = df["Region"].map(region_palette).to_numpy()
    ax.bar(x, df["MSE"].to_numpy(), color=colors, width=bar_width)

    # Error bars (solid)
    err_lower = np.clip(df["MSE"].to_numpy() - df["CI_low"].to_numpy(), 0, None)
    err_upper = np.clip(df["CI_high"].to_numpy() - df["MSE"].to_numpy(), 0, None)

    mask_pool = df["need_pool"].fillna(False).to_numpy()
    mask_pref = ~mask_pool

    if mask_pref.any():
        ax.errorbar(x[mask_pref], df.loc[mask_pref, "MSE"],
                    yerr=[err_lower[mask_pref], err_upper[mask_pref]],
                    fmt="none", ecolor="black", elinewidth=lw, capsize=capsize, linestyle="-")
    if mask_pool.any():
        ax.errorbar(x[mask_pool], df.loc[mask_pool, "MSE"],
                    yerr=[err_lower[mask_pool], err_upper[mask_pool]],
                    fmt="none", ecolor="gray", elinewidth=lw, capsize=capsize, linestyle="-")

    # Axes & labels
    try:
        ax.set_xticks(x, df["PrefCode"], rotation=45, ha="right")  # matplotlib >=3.6
        # Nudge 2-letter prefecture codes to the right in screen space
        dx = 6.0 / 72.0  # points -> inches
        offset = ScaledTranslation(dx, 0.0, fig.dpi_scale_trans)
        for lab in ax.get_xticklabels():
            lab.set_transform(lab.get_transform() + offset)        
    except TypeError:
        ax.set_xticks(x)
        ax.set_xticklabels(df["PrefCode"], rotation=45, ha="right")
    ax.set_ylabel("Mean squared error (MSE)")
    ax.set_title(title, pad=14)
    ax.set_xlim(-0.5, len(df) - 0.5)
    ax.yaxis.set_major_formatter(mticker.FormatStrFormatter(f"%.{y_decimals}f"))

    # Region legend: figure-level at bottom-center (raised slightly)
    region_handles = [Patch(facecolor=region_palette[r], label=r) for r in region_order]
    fig.legend(
        handles=region_handles, title="Region",
        loc="lower center", bbox_to_anchor=(0.5, 0.145),
        ncol=4, frameon=False, borderaxespad=0.0,
        handlelength=1.4, handletextpad=0.6, columnspacing=1.0,
    )

    # Plot-elements legend (top-left)
    elem_handles = [
        Patch(facecolor="white", edgecolor="black", label="Prefecture MSE (bar)"),
        Line2D([0], [0], color="black", linestyle="-", linewidth=lw,
               label="95% CI (prefecture bootstrap)"),
    ]
    if mask_pool.any():
        elem_handles.append(Line2D([0], [0], color="gray", linestyle="-", linewidth=lw,
                                   label="95% CI (region pooled)"))
    ax.legend(handles=elem_handles, loc="upper left", frameon=False, bbox_to_anchor=(0.01, 0.99))

    # Margins: allow space for bottom legend/caption
    base_pad = 0.14
    if region_legend_where == "below_xticks":
        base_pad = max(base_pad, legend_bottom_pad)
    if caption:
        base_pad += 0.06
    plt.margins(x=0.005)
    plt.tight_layout(rect=(0.0, base_pad, 1.0, 1.0))

    # Optional caption and save
    if caption:
        fig.text(0.01, 0.01, caption, ha="left", va="bottom", fontsize=9)
    if savepath:
        import os
        os.makedirs(os.path.dirname(savepath) or ".", exist_ok=True)
        fig.savefig(savepath, dpi=dpi, bbox_inches="tight")

    plt.show()
    return fig, ax

def plot_prefecture_mse_ci_from_globals(
    *,
    y_name: str = "y_te",
    pred_name: str = "pred",
    holdout_df_name: str = "holdout_df",
    B: int = 4000,
    seed: int = 1234,
    pool_if_n_lt_2: bool = True,
    title: str = "Out-of-sample Mean Squared Error by Prefecture (Meta Learner, Holdout)",
    fig_size: Tuple[float, float] = (16, 6),
    bar_width: float = 0.8,
    caption: Optional[str] = None,
    savepath: Optional[str] = None,
    dpi: int = 300,
    region_legend_where: str = "below_xticks",
    keep_region_order: bool = True,
) -> pd.DataFrame:
    """Notebook convenience wrapper: read y/pred/holdout_df from caller globals and plot."""
    g = inspect.currentframe().f_back.f_globals
    if holdout_df_name not in g or y_name not in g or pred_name not in g:
        raise NameError(f"Globals {holdout_df_name!r}, {y_name!r}, {pred_name!r} must exist in caller globals.")
    hold_df = g[holdout_df_name]
    y_true = g[y_name]
    y_pred = g[pred_name]

    df = compute_prefecture_mse_ci(
        holdout_df=hold_df, y_true=y_true, y_pred=y_pred,
        B=B, seed=seed, pool_if_n_lt_2=pool_if_n_lt_2
    )
    plot_prefecture_mse_ci(
        df, title=title, fig_size=fig_size, bar_width=bar_width,
        caption=caption, savepath=savepath, dpi=dpi,
        region_legend_where=region_legend_where,
        keep_region_order=keep_region_order,
    )
    return df

# =============================
# OECD-like scatter: Observed vs Predicted (holdout)
# =============================
def _spearman_no_scipy(y, x) -> float:
    """Spearman's rho without SciPy (fallback)."""
    y = pd.Series(np.asarray(y, float)).rank().to_numpy()
    x = pd.Series(np.asarray(x, float)).rank().to_numpy()
    C = np.corrcoef(x, y)
    return float(C[0, 1])

def _ols_line_and_ci(x, y, xgrid, alpha: float = 0.05) -> Tuple[np.ndarray, np.ndarray, np.ndarray]:
    """OLS fit and ~95% CI for the mean response at `xgrid`."""
    x = np.asarray(x, float); y = np.asarray(y, float)
    n = len(x)
    xbar = x.mean(); ybar = y.mean()
    Sxx = np.sum((x - xbar) ** 2)
    beta1 = np.sum((x - xbar) * (y - ybar)) / Sxx
    beta0 = ybar - beta1 * xbar
    yhat_grid = beta0 + beta1 * xgrid
    resid = y - (beta0 + beta1 * x)
    s2 = np.sum(resid**2) / max(1, (n - 2))
    s = np.sqrt(s2)
    try:
        from scipy.stats import t
        q = float(t.ppf(1 - alpha / 2, max(1, n - 2)))
    except Exception:
        q = 1.96
    se = s * np.sqrt(1.0 / n + (xgrid - xbar) ** 2 / Sxx)
    lo = yhat_grid - q * se
    hi = yhat_grid + q * se
    return yhat_grid, lo, hi

def plot_holdout_scatter_oecd_style(
    y_true: np.ndarray,
    pred_map: Dict[str, np.ndarray],
    *,
    fig_size: Tuple[float, float] = (12.0, 6.0),
    point_color: str = "#0072B2",
    point_alpha: float = 0.55,
    point_size: float = 18,
    line_color: str = "#000000",
    line_width: float = 2.0,
    ci_alpha: float = 0.15,
    add_margin_ratio: float = 0.25,    # expand both axes by +25%
    show_identity: bool = False,
    title: Optional[str] = None,
    caption: Optional[str] = None,
    savepath: Optional[str] = None,
    dpi: int = 300,
    legend_loc: str = "bottom_center",  # "bottom_center" (default) or "lower_right"
):
    """
    OECD-like scatter grid: Observed vs Predicted (holdout).
    Panels correspond to keys of pred_map (e.g., FE / FE+Year / FE+Year+Trends).
    - Red solid line: OLS fit; light-red band: ~95% CI.
    - R² and Spearman are displayed in each panel.
    - Axes share a common [min,max] enlarged by +25%, with equal aspect (1:1).
    - Legend is placed at the bottom-center by default.
    """
    # Data and common axis limits
    y = np.asarray(y_true, float).ravel()
    preds = {k: np.asarray(v, float).ravel() for k, v in pred_map.items()}
    n = len(y)
    for k, v in preds.items():
        if len(v) != n:
            raise ValueError(f"Length mismatch for {k!r}: got {len(v)}, expected {n}.")
    lo = min(np.min(y), *(np.min(v) for v in preds.values()))
    hi = max(np.max(y), *(np.max(v) for v in preds.values()))
    rng = hi - lo
    pad = 0.125 * rng if add_margin_ratio == 0.25 else 0.5 * add_margin_ratio * rng
    L, U = lo - pad, hi + pad

    _apply_pub_style()

    # Layout: up to 2x2 panels
    labels = list(preds.keys())
    m = len(labels)
    # For exactly three panels, use a 1×3 grid
    if m == 3:
        rows, cols = 1, 3
    elif m > 3:
        rows, cols = 2, 2
    else:
        rows, cols = 1, m    
    fig, axes = plt.subplots(rows, cols, figsize=fig_size, squeeze=False, sharex=True, sharey=True)

    idx = 0
    for r in range(rows):
        for c in range(cols):
            ax = axes[r, c]
            if idx >= m:
                ax.axis("off")
                continue
            name = labels[idx]
            x = preds[name]

            # Observations
            ax.scatter(x, y, s=point_size, c=point_color, alpha=point_alpha, edgecolors="none")

            # OLS fit + CI
            ci_color = "gray"
            xgrid = np.linspace(L, U, 200)
            yfit, lo_ci, hi_ci = _ols_line_and_ci(x, y, xgrid)
            ax.fill_between(xgrid, lo_ci, hi_ci, color=ci_color, alpha=ci_alpha, linewidth=0)
            ax.plot(xgrid, yfit, color=line_color, linewidth=line_width)            

            if show_identity:
                ax.plot([L, U], [L, U], color="gray", linestyle="--", linewidth=1.0, alpha=0.7)
            ax.set_xlim(L, U)
            ax.set_ylim(L, U)
            ax.set_aspect("equal", "box")

            from sklearn.metrics import r2_score as _r2
            r2 = float(_r2(y, x))
            try:
                from scipy.stats import spearmanr
                rho = float(spearmanr(y, x).correlation)
            except Exception:
                rho = _spearman_no_scipy(y, x)

            ax.set_title(f"{name}")
            # R² annotation: make clearly readable for JMIR (≥10pt)
            ax.text(
                0.02, 0.96, f"R²: {r2:.3f}",
                transform=ax.transAxes, ha="left", va="top", fontsize=11,
                bbox=dict(facecolor="white", alpha=0.8, edgecolor="none"),
                zorder=10,
            )            
            ax.set_xlabel("Predicted SWB")
            ax.set_ylabel("Observed SWB")
            ax.tick_params(labelbottom=True, labelleft=True)
            ax.ticklabel_format(style="plain", useOffset=False, axis="both")
            idx += 1

    # Shared legend
    handles = [
        Line2D([0], [0], marker="o", linestyle="", markersize=np.sqrt(point_size),
               markerfacecolor=point_color, markeredgecolor=point_color, alpha=point_alpha,
               label="Observations (holdout)"),
        Line2D([0], [0], color=line_color, linewidth=line_width, label="OLS fit"),
        Patch(facecolor=ci_color, alpha=0.10, edgecolor="none",              
              label="95% CI (mean response)"),
    ]
    # Legend placement（図の下中央 or 右下）
    if legend_loc == "bottom_center":
        fig.legend(
            handles=handles, loc="lower center", bbox_to_anchor=(0.5, 0.03),
            bbox_transform=fig.transFigure,
            frameon=False, ncol=3, fontsize=9, handlelength=1.6,
            handletextpad=0.6, columnspacing=1.0, borderaxespad=0.0,
        )
        bottom_pad = 0.22
    elif legend_loc == "lower_right":
        fig.legend(
            handles=handles, loc="lower right", bbox_to_anchor=(0.995, 0.03),
            bbox_transform=fig.transFigure,
            frameon=False, ncol=3, fontsize=9, handlelength=1.6,
            handletextpad=0.6, columnspacing=1.0, borderaxespad=0.0,
        )
        bottom_pad = 0.12
    else:
        # 想定外の指定の場合は下中央にフォールバック
        fig.legend(
            handles=handles, loc="lower center", bbox_to_anchor=(0.5, 0.03),
            bbox_transform=fig.transFigure,
            frameon=False, ncol=3, fontsize=9, handlelength=1.6,
            handletextpad=0.6, columnspacing=1.0, borderaxespad=0.0,
        )
        bottom_pad = 0.22

    # Title, caption, layout, save
    fig.suptitle(title or "", y=0.985)
    if caption:
        fig.text(0.01, 0.01, caption, ha="left", va="bottom", fontsize=9)
        bottom_pad += 0.03
    plt.tight_layout(rect=(0.02, bottom_pad, 0.98, 0.97))
    if savepath:
        import os
        os.makedirs(os.path.dirname(savepath) or ".", exist_ok=True)
        fig.savefig(savepath, dpi=dpi, bbox_inches="tight")
    return fig, axes

def plot_holdout_scatter_oecd_from_globals(
    *,
    y_name: str = "y_te",
    pred_vars: Tuple[str, ...] = ("pred_s1", "pred_s2", "pred"),
    labels: Tuple[str, ...] = ("Stage 1", "Stage 2", "Stage 3"),
    fig_size: Tuple[float, float] = (12.0, 6.0),
    title: Optional[str] = None,
    caption: Optional[str] = None,
    savepath: Optional[str] = None,
    dpi: int = 300,
    legend_loc: str = "bottom_center",
):
    """Convenience wrapper: read y_true and 3 prediction vectors from caller globals."""
    g = inspect.currentframe().f_back.f_globals
    y = np.asarray(g[y_name], float).ravel()
    pred_map = {}
    for var, lab in zip(pred_vars, labels):
        if var in g:
            pred_map[lab] = np.asarray(g[var], float).ravel()
    if not pred_map:
        raise RuntimeError("No predictions found in globals among: " + ", ".join(pred_vars))
    return plot_holdout_scatter_oecd_style(
        y_true=y, pred_map=pred_map, fig_size=fig_size, title=title,
        caption=caption, savepath=savepath, dpi=dpi, legend_loc=legend_loc
    )

# ----------------- Residuals vs Predicted by Region -----------------
def plot_residuals_vs_predicted_by_region(
    holdout_df: pd.DataFrame,
    y_true: np.ndarray,
    y_pred: np.ndarray,
    *,
    region_palette: Optional[dict] = None,
    region_order: Optional[List[str]] = None,
    fig_size: Tuple[float, float] = (10, 7),
    add_ci: bool = True,
    y_scale_factor: float = 1.5,
    caption: Optional[str] = None,
    savepath: Optional[str] = None,
    dpi: int = 300,
):
    """
    Residual (y - ŷ) vs Predicted, colored by Japanese region, with per-region OLS line
    and optional ~95% CI band. Legend shows region and n.
    """
    _apply_pub_style()
    if region_palette is None:
        region_palette = _JP_REGION_PALETTE
    if region_order is None:
        region_order = _JP_REGION_ORDER

    obs = pd.DataFrame({
        "Pred": np.asarray(y_pred).ravel(),
        "Resid": np.asarray(y_true).ravel() - np.asarray(y_pred).ravel(),
        "Prefecture": holdout_df["Prefecture"].astype(str),
    })
    obs["Region"] = obs["Prefecture"].map(_JP_NAME2CODE).map(_JP_CODE2REGION)
    obs = obs.dropna(subset=["Region"]).copy()

    # Shared x-range
    L, U = obs["Pred"].min(), obs["Pred"].max()
    pad_x = 0.125 * (U - L)
    L, U = L - pad_x, U + pad_x

    # Symmetric y-range around 0: scale_factor × max|resid|
    y_abs = float(np.max(np.abs(obs["Resid"])))
    pad_y = 0.05 * y_abs
    y_lo, y_hi = -(y_scale_factor * y_abs + pad_y), (y_scale_factor * y_abs + pad_y)

    fig, ax = plt.subplots(figsize=fig_size)
    for reg in region_order:
        df_r = obs.loc[obs["Region"] == reg]
        if df_r.empty:
            continue
        c = region_palette[reg]
        ax.scatter(
            df_r["Pred"], df_r["Resid"],
            s=26, color=c, alpha=0.78, linewidth=0,
            label=f"{reg} (n={len(df_r)})",
        )

    # Overall OLS line + optional CI
    x_all = obs["Pred"].to_numpy()
    y_all = obs["Resid"].to_numpy()
    xg = np.linspace(L, U, 200)
    yfit, lo, hi = _ols_line_and_ci(x_all, y_all, xg)
    ax.plot(xg, yfit, color="black", linewidth=1.0, label="Overall OLS (all regions)")
    if add_ci:
        ax.fill_between(xg, lo, hi, color="gray", alpha=0.10, linewidth=0)

    ax.axhline(0.0, color="gray", linestyle="--", linewidth=1.0, alpha=0.7)
    ax.set_xlim(L, U)
    ax.set_ylim(y_lo, y_hi)
    ax.set_xlabel("Predicted SWB")
    ax.set_ylabel("Residual (observed − predicted)")
    ax.set_title("")
    ax.legend(
        frameon=False, ncol=2, loc="upper right",
        fontsize=9, handlelength=1.2, handletextpad=0.5,
        labelspacing=0.6,
    )
    plt.tight_layout(rect=(0.03, 0.03, 0.97, 0.97))
    if caption:
        fig.text(0.01, 0.01, caption, ha="left", va="bottom", fontsize=9)
    if savepath:
        import os
        os.makedirs(os.path.dirname(savepath) or ".", exist_ok=True)
        fig.savefig(savepath, dpi=dpi, bbox_inches="tight")
    plt.show()
    return fig, ax
