# Supplementary material for: Prediction of Prefecture-Level Subjective Well-Being in Japan by Using Google Trends and Socioeconomic Data: Machine Learning Model Development and Validation Study
Source: JMIR Form Res. 2026 Mar 20;10:e88696. doi: 10.2196/88696 (PMC13049395; doi:10.2196/88696)
Supplement: Multimedia Appendix 3 [file formative_v10i1e88696_app3.zip › revised-project-root/src/scaling.py]

# SPDX-License-Identifier: MIT
"""
scaling.py
-----------

This module collects helper functions for selecting numeric columns and building
preprocessing pipelines for machine learning models.  These utilities were
extracted from the main pipeline script to improve modularity and reuse.

Each function here operates on pandas DataFrames and works with scikit‑learn's
``ColumnTransformer`` and ``StandardScaler`` to scale either all numeric
columns or only those excluding embedding columns.  The definitions mirror
their original implementations in ``00_run_pipeline`` to ensure consistent
behaviour across the project.

Functions included:
  - ``_select_non_embedding_numeric_columns``: select numeric columns excluding
    those starting with ``pref_emb_``.
  - ``_select_all_numeric_columns``: select all numeric columns, including
    embedding features.
  - ``make_all_scaler``: create a ColumnTransformer that scales all numeric
    columns while passing through non-numeric columns.
  - ``make_identity_preprocessor``: return a no‑op preprocessor.
  - ``make_unified_preprocessor``: choose between identity or all‑scaler
    depending on the global flag ``SCALE_IN_BUILD_X``.
  - ``make_noemb_scaler``: create a ColumnTransformer that scales only
    non‑embedding numeric columns.

These helpers are designed to be lightweight and have no side effects.
"""

from sklearn.compose import ColumnTransformer
from sklearn.preprocessing import StandardScaler
import pandas as pd


def _select_non_embedding_numeric_columns(X):
    """
    Column selector for use with ``ColumnTransformer``.

    This helper returns the names of numeric columns whose names do **not**
    start with ``'pref_emb_'``.  It is intended to avoid scaling learned
    embedding features while still scaling other numeric features.
    """

    cols = []
    # Assume ``X`` is a pandas DataFrame (in this project X is passed as a DataFrame)
    for c in X.columns:
        # Skip embedding columns whose names start with 'pref_emb_'
        if isinstance(c, str) and c.startswith("pref_emb_"):
            continue
        try:
            if pd.api.types.is_numeric_dtype(X[c].dtype):
                cols.append(c)
        except Exception:
            # Skip columns if dtype inference fails
            pass
    return cols


def _select_all_numeric_columns(X):
    """
    ColumnTransformer selector: return ALL numeric columns (including 'pref_emb_*', time_idx, ets_pred, etc.).
    """

    cols = []
    for c in X.columns:
        try:
            if pd.api.types.is_numeric_dtype(X[c].dtype):
                cols.append(c)
        except Exception:
            pass
    return cols


def make_all_scaler():
    """
    Apply StandardScaler to ALL numeric columns; passthrough non-numerics.
    """
    return ColumnTransformer(
        transformers=[("scale_num_all", StandardScaler(), _select_all_numeric_columns)],
        remainder="passthrough",
        sparse_threshold=0.0,
    )


def make_identity_preprocessor():
    """No-op preprocessor for Pipelines when build_X already standardized features."""
    return ColumnTransformer(transformers=[], remainder="passthrough", sparse_threshold=0.0)


def make_unified_preprocessor():
    """
    Returns a preprocessor for base-model Pipelines:
      - If SCALE_IN_BUILD_X=True (default), return identity (to avoid double scaling).
      - Otherwise, scale ALL numeric columns (incl. embeddings/ets/time).
    """
    if bool(globals().get("SCALE_IN_BUILD_X", True)):
        return make_identity_preprocessor()
    return make_all_scaler()


def make_noemb_scaler():
    """
    Create a preprocessor that applies ``StandardScaler`` only to numeric columns
    **excluding** those whose names start with ``'pref_emb_'``.  All other
    columns—including embedding and categorical features—are passed through
    unchanged because ``remainder='passthrough'`` is used.
    """
    return ColumnTransformer(
        transformers=[("scale_num_noemb", StandardScaler(), _select_non_embedding_numeric_columns)],
        remainder="passthrough",
        sparse_threshold=0.0,
    )
