# Supplementary material for: Prediction of Prefecture-Level Subjective Well-Being in Japan by Using Google Trends and Socioeconomic Data: Machine Learning Model Development and Validation Study
Source: JMIR Form Res. 2026 Mar 20;10:e88696. doi: 10.2196/88696 (PMC13049395; doi:10.2196/88696)
Supplement: Multimedia Appendix 3 [file formative_v10i1e88696_app3.zip › revised-project-root/src/util.py]

# SPDX-License-Identifier: MIT
"""
util.py
--------

This module collects small, self‑contained utility functions extracted from
the feature engineering pipeline.  The goal is to centralise simple helpers
that have no side effects and do not depend on global state, making them
easier to test and reuse across different parts of the project.

Each function in this module operates purely on its inputs and returns a
result without modifying global variables.  Some functions rely on
module‑level configuration variables such as ``PREFECTURE_WEIGHT_MAP`` and
``INCLUDE_CPI_FEATURES``.  These variables can be overridden by assigning
new values to ``util.PREFECTURE_WEIGHT_MAP`` or ``util.INCLUDE_CPI_FEATURES``
after importing this module.
"""

from __future__ import annotations

import numpy as np
import pandas as pd

# ----------------------------------------------------------------------------
# Module‑level configuration variables.
# These may be overridden by the importing module to customise behaviour.

# Prefecture‑specific weight multipliers for class‑weighted MSE.  By default
# this map is empty so that all prefectures are weighted uniformly.  If the
# importing script defines a variable named ``PREFECTURE_WEIGHT_MAP`` it can
# assign it back to this attribute after importing util to customise weights.
PREFECTURE_WEIGHT_MAP: dict[str, float] = globals().get("PREFECTURE_WEIGHT_MAP", {})  # type: ignore[var‑annotated]

# Global switch controlling removal of CPI‑related features.  If set to
# ``False`` then ``_filter_out_cpi_features`` will drop any column named
# ``cpi_value`` or starting with ``cpi_`` or ``cpi_jp_``.  The default is
# ``True``, which means CPI features are retained.  The importing script
# can override this attribute to control filtering behaviour.
INCLUDE_CPI_FEATURES: bool = bool(globals().get("INCLUDE_CPI_FEATURES", True))

# ----------------------------------------------------------------------------
# Helper functions

def _slug(s: str) -> str:
    """Return a normalised column name.

    This helper removes punctuation and whitespace from the input string,
    replacing separators with underscores and converting the result to
    lowercase.  It is useful for slug‑normalising arbitrary feature names.

    Parameters
    ----------
    s : str
        The input string to normalise.

    Returns
    -------
    str
        A slug‑normalised version of the input string.
    """
    t = (
        str(s).strip()
        .replace("&", " and ")
        .replace("/", "_")
        .replace("-", "_")
        .replace("(", "").replace(")", "")
        .replace("’", "").replace("'", "")
    )
    t = "_".join(t.split()).lower()
    return t


def _guess_feature_group(col: str) -> str:
    """Infer a high‑level feature group from a column name.

    The grouping rules are heuristic and based on common prefixes used in the
    pipeline.  This function is primarily used for display purposes when
    summarising feature importance or presence.

    Parameters
    ----------
    col : str
        The column name to classify.

    Returns
    -------
    str
        A string representing the feature group, one of ``{'pref', 'region',
        'google_pca', 'macro', 'time', 'ets', 'numeric'}``.
    """
    c = str(col)
    if c.startswith("pref_emb_") or c.startswith("Prefecture_"):
        return "pref"
    if c.startswith("region_"):
        return "region"
    if c.startswith("g_pca"):
        return "google_pca"
    if c.startswith("nikkei") or c.startswith("cpi_"):
        return "macro"
    if c.startswith("time_idx"):
        return "time"
    if c == "ets_pred":
        return "ets"
    return "numeric"


def _safe_numeric_cols(df: pd.DataFrame) -> list[str]:
    """Return a list of column names that have numeric dtype.

    Parameters
    ----------
    df : pandas.DataFrame
        The DataFrame from which to select numeric columns.

    Returns
    -------
    list[str]
        A list of column names where ``df[col]`` has a numeric dtype.
    """
    return [c for c in df.columns if pd.api.types.is_numeric_dtype(df[c])]


def _safe_numeric_df(X) -> pd.DataFrame:
    """Convert input to a DataFrame containing only numeric columns.

    If ``X`` is already a DataFrame it is copied; if it is an ndarray or
    similar, it is converted into a DataFrame with synthetic column names.
    The resulting DataFrame is then filtered to include only numeric
    columns.

    Parameters
    ----------
    X : pandas.DataFrame or array‑like
        The input data.

    Returns
    -------
    pandas.DataFrame
        A DataFrame containing only the numeric columns of the input.
    """
    if isinstance(X, pd.DataFrame):
        df = X.copy()
    else:
        arr = np.asarray(X)
        df = pd.DataFrame(arr, columns=[f"x{j}" for j in range(arr.shape[1])])
    num_cols = [c for c in df.columns if pd.api.types.is_numeric_dtype(df[c])]
    return df[num_cols].copy()


def cw_mse(y_true, y_pred, group_labels):
    """Alias for :func:`prefecture_weighted_mse`.

    This wrapper exists for backward compatibility.  It simply forwards
    arguments to :func:`prefecture_weighted_mse`.
    """
    return prefecture_weighted_mse(y_true, y_pred, group_labels)


def prefecture_weighted_mse(y_true: np.ndarray, y_pred: np.ndarray, groups: np.ndarray) -> float:
    """Compute class‑weighted MSE averaged over groups.

    For each unique group identifier ``g`` the mean squared error over the
    samples belonging to that group is computed.  The final result is the
    mean of these group‑wise MSE values (i.e. each group contributes
    equally regardless of its size).

    Parameters
    ----------
    y_true : numpy.ndarray
        The ground truth target values.
    y_pred : numpy.ndarray
        The predicted target values.
    groups : numpy.ndarray
        An array of group identifiers corresponding to each sample.

    Returns
    -------
    float
        The class‑weighted mean squared error.
    """
    df = pd.DataFrame({"g": groups, "se": (y_true - y_pred) ** 2})
    return df.groupby("g", sort=False)["se"].mean().mean()


def make_cw_sample_weight(groups) -> np.ndarray:
    """Generate sample weights consistent with class‑weighted MSE.

    Each group ``g`` is assigned a weight of ``1/n_g`` (optionally scaled by
    ``PREFECTURE_WEIGHT_MAP[g]``).  The returned weights are normalised so
    that their sum equals the number of samples.  Constant factors do not
    affect the optimisation objective.

    Parameters
    ----------
    groups : array‑like
        Array of group identifiers for each sample.

    Returns
    -------
    numpy.ndarray
        Sample weights with the same length as ``groups``.
    """
    g = np.asarray(groups)
    uniq, cnt = np.unique(g, return_counts=True)
    inv: dict[str, float] = {}
    # Build inverse of group sizes scaled by the weight map
    for u, c in zip(uniq, cnt):
        multiplier = float(PREFECTURE_WEIGHT_MAP.get(u, 1.0))
        inv[u] = (multiplier / float(c) if c > 0 else 0.0)
    w = np.asarray([inv.get(x, 0.0) for x in g], dtype=float)
    s = w.sum()
    return w if s == 0.0 else (w * (len(g) / s))


def _fit_with_sample_weight(estimator, X, y, sample_weight):
    """Fit an estimator with optional sample weights.

    This helper attempts to pass ``sample_weight`` to ``estimator.fit`` if
    supported.  If the estimator is a scikit‑learn ``Pipeline`` it
    automatically prefixes the keyword argument with the last step name.
    If the estimator does not accept sample weights, it falls back to
    calling ``fit(X, y)``.

    Parameters
    ----------
    estimator : object
        A scikit‑learn estimator or pipeline.
    X : array‑like or sparse matrix
        Training data.
    y : array‑like
        Target values.
    sample_weight : array‑like or None
        Optional sample weights.

    Returns
    -------
    object
        The fitted estimator.
    """
    try:
        from sklearn.pipeline import Pipeline  # type: ignore
        import inspect
        if sample_weight is None:
            return estimator.fit(X, y)
        # direct sample weight
        if hasattr(estimator, "fit"):
            sig = inspect.signature(estimator.fit)
            if "sample_weight" in sig.parameters:
                return estimator.fit(X, y, sample_weight=sample_weight)
        # pipeline: pass weight to last step
        if isinstance(estimator, Pipeline):
            last_name, last_est = estimator.steps[-1]
            try:
                sig = inspect.signature(last_est.fit)
                if "sample_weight" in sig.parameters:
                    return estimator.fit(X, y, **{f"{last_name}__sample_weight": sample_weight})
            except Exception:
                pass
    except Exception:
        pass
    # fallback: ignore sample_weight
    return estimator.fit(X, y)


def _filter_out_cpi_features(cols: list[str]) -> list[str]:
    """Filter out CPI‑related columns based on ``INCLUDE_CPI_FEATURES``.

    When ``INCLUDE_CPI_FEATURES`` is False, columns equal to ``'cpi_value'``
    or starting with ``'cpi_'`` or ``'cpi_jp_'`` are removed from the list.
    Otherwise the original list is returned unchanged.

    Parameters
    ----------
    cols : list[str]
        A list of column names to filter.

    Returns
    -------
    list[str]
        The filtered list of column names.
    """
    # Check configuration flag; fall back to True if undefined
    if bool(globals().get("INCLUDE_CPI_FEATURES", INCLUDE_CPI_FEATURES)):
        return cols
    out: list[str] = []
    for c in cols:
        s = str(c)
        if s == "cpi_value" or s.startswith("cpi_") or s.startswith("cpi_jp_"):
            continue
        out.append(c)
    return out

def _prefix_params_for_pipeline(pipe, params: dict) -> dict:
    """
    Returns a parameter dictionary with appropriate prefixes for use with an estimator,
    based on the given pipeline and a parameter dictionary without step names.
    Keys that already contain '__' are left unchanged.

    Example:
        >>> pipe = Pipeline([("pre", StandardScaler()), ("ridge", Ridge())])
        >>> _prefix_params_for_pipeline(pipe, {"alpha": 1.0})
        {'ridge__alpha': 1.0}
    """
    if pipe is None or not hasattr(pipe, "named_steps"):
        return params
    last_step = list(pipe.named_steps.keys())[-1]
    out = {}
    for k, v in params.items():
        out[k if "__" in k else f"{last_step}__{k}"] = v
    return out
