# Supplementary material for: Prediction of Prefecture-Level Subjective Well-Being in Japan by Using Google Trends and Socioeconomic Data: Machine Learning Model Development and Validation Study
Source: JMIR Form Res. 2026 Mar 20;10:e88696. doi: 10.2196/88696 (PMC13049395; doi:10.2196/88696)
Supplement: Multimedia Appendix 3 [file formative_v10i1e88696_app3.zip › revised-project-root/src/vif.py]

# SPDX-License-Identifier: MIT
"""
VIF (Variance Inflation Factor) utilities.

This module collects helper functions for computing and pruning multicollinearity
in feature matrices.  The functions are extracted from the feature engineering
pipeline to improve modularity and testability.  All comments and docstrings
are written in English.

Functions
---------
_compute_vif_values
    Compute VIF values for each numeric column in a DataFrame via linear
    regression and return a mapping from column name to VIF.  Infinite VIF
    values indicate perfect multicollinearity.
_vif_band
    Categorise a VIF value into LOW, MOD or HIGH risk bands based on
    thresholds (e.g., 5 and 10).
_vif_table
    Compute a table of VIF values and R² for each numeric column, sorting
    them in descending order of VIF.  Performs median imputation and
    variance filtering for stability.
_vif_prune_iterative_v22
    Iteratively drop columns with the highest VIF until all remaining columns
    fall below a threshold.  Allows protected columns and reports the
    dropped columns.
_iterative_vif_prune
    Adapter for backward compatibility with the old API ``_iterative_vif_prune``.
    Delegates to ``_vif_prune_iterative_v22`` and returns only the kept columns.
_run_vif_selection
    Entry point to compute VIF on a numeric stage and optionally perform
    pruning based on global flags.  Handles protected columns and stage
    mapping for different feature configurations.
_vif_prune_meta_features
    Apply VIF pruning to meta‑model feature matrices.  Drops reference dummy
    categories, excludes base prediction columns from VIF calculation, and
    returns a reduced DataFrame.
"""

from __future__ import annotations

import os
from typing import Dict, Iterable, List, Tuple

import numpy as np
import pandas as pd
from sklearn.linear_model import LinearRegression
from sklearn.preprocessing import StandardScaler


def _compute_vif_values(X_df: pd.DataFrame) -> Dict[str, float]:
    """
    Compute VIF values for each numeric column in the DataFrame ``X_df``.

    The function standardises numeric columns (filling NaN values with 0.0) and
    fits a linear regression of each column against all others.  The VIF is
    computed as ``1/(1 - R²)`` from the coefficient of determination of the
    regression.  Columns with fewer than two numeric variables return an empty
    dictionary.

    Parameters
    ----------
    X_df : pd.DataFrame
        Input DataFrame containing numeric feature columns.

    Returns
    -------
    dict[str, float]
        Mapping from column name to VIF value.  Values may be ``inf`` when
        perfect multicollinearity is detected.
    """
    if not isinstance(X_df, pd.DataFrame) or X_df.shape[1] < 2:
        return {}
    # Filter numeric columns
    cols = [c for c in X_df.columns if pd.api.types.is_numeric_dtype(X_df[c])]
    if len(cols) < 2:
        return {}
    Xw = X_df[cols].copy().fillna(0.0)
    # Standardise for stability
    Xw = pd.DataFrame(StandardScaler().fit_transform(Xw), columns=cols, index=X_df.index)
    vifs: Dict[str, float] = {}
    for c in cols:
        y = Xw[c].values
        Xo = Xw.drop(columns=[c]).values
        try:
            lr = LinearRegression()
            lr.fit(Xo, y)
            r2 = float(lr.score(Xo, y))
        except Exception:
            r2 = 0.999999
        r2 = min(max(r2, 0.0), 0.999999)
        vifs[c] = 1.0 / (1.0 - r2) if r2 < 0.999999 else float("inf")
    return vifs


def _vif_band(v: float) -> str:
    """
    Categorise a VIF value into qualitative risk bands.

    Returns "inf/undefined" for non-finite values, "HIGH (>=10)" when
    ``v >= 10.0``, "MOD (5–10)" for ``5.0 <= v < 10.0``, and "LOW (<5)" for
    smaller values.

    Parameters
    ----------
    v : float
        The VIF value.

    Returns
    -------
    str
        Descriptive band indicating multicollinearity risk.
    """
    if not np.isfinite(v):
        return "inf/undefined"
    if v >= 10.0:
        return "HIGH (>=10)"
    if v >= 5.0:
        return "MOD (5–10)"
    return "LOW (<5)"


def _vif_table(df_numeric: pd.DataFrame) -> pd.DataFrame:
    """
    Compute a VIF table for the numeric DataFrame ``df_numeric``.

    This function drops zero-variance columns, performs median imputation for
    NaN values, standardises the data, and computes the R² and VIF for each
    column by regressing it on the remaining columns (plus an intercept).  The
    resulting table has columns ``["feature", "VIF", "R2"]`` and is sorted
    by descending VIF.

    Parameters
    ----------
    df_numeric : pd.DataFrame
        DataFrame containing only numeric columns.  Non-numeric columns
        should be removed beforehand.

    Returns
    -------
    pd.DataFrame
        A DataFrame with columns ``feature``, ``VIF`` and ``R2``.  When the
        input has fewer than two columns, an empty DataFrame is returned.
    """
    if not isinstance(df_numeric, pd.DataFrame) or df_numeric.shape[1] < 2:
        return pd.DataFrame(columns=["feature", "VIF", "R2"])
    # Drop all-NaN columns and perform median imputation
    X0 = df_numeric.select_dtypes(include=[np.number]).replace([np.inf, -np.inf], np.nan)
    all_na = X0.isna().all(axis=0)
    X1 = X0.loc[:, ~all_na].copy()
    if X1.shape[1] < 2:
        return pd.DataFrame(columns=["feature", "VIF", "R2"])
    med = X1.median(axis=0, numeric_only=True)
    X1.fillna(med, inplace=True)
    # Remove zero-variance columns
    var = X1.var(axis=0, ddof=0)
    keep = var > 1e-9
    Xf = X1.loc[:, keep]
    cols = list(Xf.columns)
    if Xf.shape[1] < 2:
        return pd.DataFrame(columns=["feature", "VIF", "R2"])
    # Standardise for VIF computation
    mu = Xf.mean(axis=0).values
    sd = Xf.std(axis=0, ddof=0).values
    Z = (Xf.values - mu) / sd
    out: List[Tuple[str, float, float]] = []
    n, p = Z.shape
    for j in range(p):
        y = Z[:, j]
        Xo = np.delete(Z, j, axis=1)
        X_ = np.column_stack([np.ones(n), Xo])
        try:
            beta, *_ = np.linalg.lstsq(X_, y, rcond=None)
            yhat = X_ @ beta
            ss_res = float(np.sum((y - yhat) ** 2))
            ss_tot = float(np.sum((y - y.mean()) ** 2))
            r2 = 0.0 if ss_tot <= 1e-9 else (1.0 - ss_res / ss_tot)
        except np.linalg.LinAlgError:
            r2 = 0.999999
        r2 = float(np.clip(r2, 0.0, 0.999999))
        vif = float("inf") if r2 >= 0.999999 else 1.0 / (1.0 - r2)
        out.append((cols[j], vif, r2))
    return (pd.DataFrame(out, columns=["feature", "VIF", "R2"])
            .sort_values("VIF", ascending=False)
            .reset_index(drop=True))


def _vif_prune_iterative_v22(
    X_df: pd.DataFrame,
    candidate_cols: List[str],
    threshold: float = 10.0,
    protect_cols: List[str] | None = None,
    max_iter: int = 60,
    verbose: bool = True
) -> Tuple[List[str], List[str]]:
    """
    Iteratively prune columns with high VIF values.

    Starting from ``candidate_cols`` (filtered to numeric columns present in ``X_df``),
    this function computes VIF values and drops the column with the highest VIF
    exceeding the given ``threshold``.  Protected columns are never dropped.

    Parameters
    ----------
    X_df : pd.DataFrame
        The feature matrix used for VIF calculation.
    candidate_cols : list[str]
        List of candidate column names to consider for pruning.
    threshold : float, optional
        The maximum allowable VIF value; columns exceeding this will be dropped.
    protect_cols : list[str], optional
        Columns to protect from dropping.
    max_iter : int, optional
        Maximum number of pruning iterations.
    verbose : bool, optional
        If True, print dropped columns during pruning.

    Returns
    -------
    tuple[list[str], list[str]]
        A tuple of (kept_columns, dropped_columns).
    """
    prot = set(protect_cols or [])
    initial_cols = [c for c in candidate_cols if c in X_df.columns and pd.api.types.is_numeric_dtype(X_df[c])]
    # Exclude constant or all-NaN columns
    good_cols: List[str] = []
    const_drops: List[str] = []
    for c in initial_cols:
        if np.nanstd(X_df[c].values) > 1e-9:
            good_cols.append(c)
        else:
            const_drops.append(c)
    if const_drops and verbose:
        print(f"[VIF] drop constant/all-NaN columns: {const_drops}")
    cols = good_cols
    drops = const_drops[:]
    if len(cols) <= 1:
        return candidate_cols[:], drops
    # NaN→0 for correlation structure
    Xw = X_df[cols].copy().fillna(0.0)
    Xw = pd.DataFrame(StandardScaler().fit_transform(Xw), columns=cols, index=X_df.index)
    for it in range(max_iter):
        if Xw.shape[1] <= 1:
            break
        vif_vals: Dict[str, float] = {}
        for c in Xw.columns:
            y = Xw[c].values
            Xo = Xw.drop(columns=[c]).values
            try:
                lr = LinearRegression()
                lr.fit(Xo, y)
                r2 = float(lr.score(Xo, y))
            except Exception:
                r2 = 0.999999
            r2 = min(max(r2, 0.0), 0.999999)
            vif_vals[c] = 1.0 / (1.0 - r2)
        # Column with maximum VIF
        c_max = max(vif_vals, key=vif_vals.get)
        v_max = vif_vals[c_max]
        if v_max <= threshold:
            break
        # Protect columns: skip and find next candidate
        if c_max in prot:
            sorted_items = sorted(vif_vals.items(), key=lambda kv: kv[1], reverse=True)
            cand = next((k for k, v in sorted_items if (k not in prot) and (v > threshold)), None)
            if cand is None:
                break
            c_drop = cand
        else:
            c_drop = c_max
        drops.append(c_drop)
        Xw = Xw.drop(columns=[c_drop])
        if verbose:
            print(f"[VIF] drop '{c_drop}' (VIF={v_max:.2f})")
    kept = [c for c in candidate_cols if c not in drops]
    return kept, drops


def _iterative_vif_prune(*args, **kwargs) -> List[str]:
    """
    Backward compatible VIF pruning.

    This adapter allows the old API ``_iterative_vif_prune(tr_df, cols, thresh=...)``
    to work unchanged by delegating to ``_vif_prune_iterative_v22``.  It returns
    only the kept columns, discarding the dropped columns.

    Parameters
    ----------
    *args, **kwargs :
        Arguments forwarded to ``_vif_prune_iterative_v22``.  ``thresh`` is
        mapped to ``threshold``.

    Returns
    -------
    list[str]
        The list of kept column names.
    """
    if "thresh" in kwargs and "threshold" not in kwargs:
        kwargs["threshold"] = kwargs.pop("thresh")
    kept, _drops = _vif_prune_iterative_v22(*args, **kwargs)
    return kept


def _run_vif_selection(tr: pd.DataFrame, num_cols: List[str], config_name: str) -> List[str]:
    """
    Compute VIF and optionally prune numeric columns based on configuration.

    If the global flag ``ENABLE_VIF_SELECTION_IN_NUMERIC_STAGE`` is False,
    this function returns the input ``num_cols`` unchanged after computing VIF
    values for logging purposes.  Otherwise, it calls ``_vif_prune_iterative_v22``
    with appropriate protected columns and returns the kept columns.

    Parameters
    ----------
    tr : pd.DataFrame
        Training data used for VIF computation.
    num_cols : list[str]
        List of numeric feature names to consider.
    config_name : str
        Feature set name (e.g., "FE only", "FE + Year", "FE + Year + Trends").

    Returns
    -------
    list[str]
        Ordered list of kept columns.
    """
    # Report-only: compute VIF values but do not drop columns
    if not bool(globals().get("ENABLE_VIF_SELECTION_IN_NUMERIC_STAGE", False)):
        try:
            _ = _compute_vif_values(tr[num_cols])
        except Exception:
            pass
        return list(num_cols)
    # Protected columns from stage mapping
    stage_map = globals().get("STAGE_FEATURES", {})
    protect_cols: List[str] = []
    if bool(globals().get("ENABLE_STAGE_WISE_PROTECT", True)):
        if config_name == "FE + Year":
            protect_cols = stage_map.get("FE only", []) or []
        elif config_name == "FE + Year + Trends":
            protect_cols = stage_map.get("FE + Year", []) or []
        protect_cols = [c for c in protect_cols if c in num_cols]
    # Protect time index in Year configurations
    if config_name in ("FE + Year", "FE + Year + Trends") and ("time_idx_c" in num_cols):
        if bool(globals().get("ALWAYS_KEEP_TIMEIDX_IN_YEAR_CFG", True)) and ("time_idx_c" not in protect_cols):
            protect_cols.append("time_idx_c")
    # Protect weak clock in FE only
    if config_name == "FE only" and ("time_idx_c" in num_cols):
        if bool(globals().get("PROTECT_WEAK_CLOCK_IN_FEONLY", True)) and ("time_idx_c" not in protect_cols):
            protect_cols.append("time_idx_c")
    # Protect core features
    if bool(globals().get("VIF_PROTECT_CORE_FEATURES", True)):
        for k in ("ets_pred",):
            if (k in num_cols) and (k not in protect_cols):
                protect_cols.append(k)
    # Protect Google Trends PCA columns
    if bool(globals().get("VIF_PROTECT_GTREND", False)):
        for c in [c for c in num_cols if str(c).startswith("g_pca")]:
            if c not in protect_cols:
                protect_cols.append(c)
    kept, _dropped = _vif_prune_iterative_v22(
        tr,
        candidate_cols=list(num_cols),
        threshold=float(globals().get("VIF_MAX_THRESHOLD", 10.0)),
        protect_cols=protect_cols,
        max_iter=int(globals().get("VIF_MAX_STEPS", 60)),
        verbose=bool(globals().get("VIF_VERBOSE", True)),
    )
    # Preserve input order
    kept_ordered = [c for c in num_cols if c in kept]
    return kept_ordered


def _vif_prune_meta_features(
    X_in: pd.DataFrame,
    *,
    base_cols: List[str],
    threshold: float | None = None,
    dummy_prefix: str | None = None,
    interaction_sep: str = "_x_",
    protect_cols: List[str] | None = None,
    max_iter: int | None = None,
    verbose: bool = True,
) -> pd.DataFrame:
    """
    Apply VIF pruning for meta‑model feature matrices.

    This function performs several steps:

    1. Remove the reference prefecture dummy (lexicographically first) and
       corresponding interaction columns.
    2. Determine candidate columns as numeric columns excluding base prediction
       columns; if fewer than two remain, return the input unchanged.
    3. Call ``_vif_prune_iterative_v22`` to drop columns exceeding the VIF
       threshold while keeping protected columns.

    Parameters
    ----------
    X_in : pd.DataFrame
        Input DataFrame containing meta features (including base predictions and
        interaction terms).
    base_cols : list[str]
        List of base prediction column names which must always be kept.
    threshold : float, optional
        VIF threshold; if None, ``META_VIF_THRESHOLD`` global is used.
    dummy_prefix : str, optional
        Prefix for prefecture dummy columns; defaults to ``META_DUMMY_PREFIX``.
    interaction_sep : str, optional
        Separator used in interaction column names (default ``"_x_"``).
    protect_cols : list[str], optional
        Additional columns to protect from dropping.
    max_iter : int, optional
        Maximum iterations for iterative pruning; defaults to ``META_VIF_MAX_STEPS``.
    verbose : bool, optional
        Whether to print diagnostic information.

    Returns
    -------
    pd.DataFrame
        A pruned DataFrame containing the base columns and the remaining kept
        features.
    """
    if threshold is None:
        threshold = float(globals().get("META_VIF_THRESHOLD", 10.0))
    if dummy_prefix is None:
        dummy_prefix = str(globals().get("META_DUMMY_PREFIX", "pref_"))
    if max_iter is None:
        max_iter = int(globals().get("META_VIF_MAX_STEPS", 60))
    X0 = X_in.copy()
    # (A) Drop reference dummy and its interactions
    pref_cols = [c for c in X0.columns if isinstance(c, str) and c.startswith(dummy_prefix)]
    if len(pref_cols) >= 1:
        ref = sorted(pref_cols)[0]
        ref_inter = [c for c in X0.columns if c.endswith(f"{interaction_sep}{ref}")]
        drop_first = [ref] + ref_inter
        if drop_first:
            X0.drop(columns=drop_first, inplace=True, errors="ignore")
            if verbose:
                print(f"[META/VIF] drop reference dummy '{ref}' and {len(drop_first)-1} interactions.")
    # (B) Candidate columns = numeric columns excluding base columns
    cand_cols = [c for c in X0.columns if pd.api.types.is_numeric_dtype(X0[c]) and (c not in set(base_cols))]
    if len(cand_cols) < 2:
        if verbose:
            print(f"[META/VIF] skip iterative pruning (|cand|={len(cand_cols)}).")
        return X_in.copy()
    kept, dropped = _vif_prune_iterative_v22(
        X0,
        cand_cols,
        threshold=threshold,
        protect_cols=list(protect_cols or []),
        max_iter=max_iter,
        verbose=verbose,
    )
    keep_order = [c for c in X_in.columns if (c in kept) or (c in set(base_cols))]
    X_out = X_in[keep_order].copy()
    if verbose:
        print(f"[VIF] meta features before: {len(X_in.columns)} -> after: {len(X_out.columns)}")
    return X_out


def _drop_high_corr_by_priority(df: pd.DataFrame, cols: list[str],
                                threshold: float = 0.97,
                                priority_drop: list[str] | None = None,
                                protect: list[str] | None = None,
                                verbose: bool = True) -> tuple[list[str], list[str]]:
    """
    Greedily drop one column from any pair with absolute correlation >= `threshold`.
    If any column in the pair is in `priority_drop`, drop it preferentially. Columns in `protect` are never dropped.
    """
    if not cols:
        return [], []
    # [FIX] Normalize duplicate and valid columns early to avoid shape mismatch issues
    cols = list(dict.fromkeys([c for c in cols if c in df.columns]))
    if not cols:
        return [], []
    prio = set(priority_drop or [])
    prot = set(protect or [])
    # [ROBUST] Convert columns to numeric and drop all-NaN columns beforehand to prevent column count mismatch
    X_raw = df.loc[:, cols].apply(pd.to_numeric, errors="coerce")
    all_nan_cols = [c for c in cols if X_raw[c].isna().all()]
    if all_nan_cols:
        if verbose:
            print(f"[CorrDrop] drop all-NaN cols before corr: {all_nan_cols}")
        cols = [c for c in cols if c not in all_nan_cols]
        X_raw = X_raw[cols]
    imp = SimpleImputer(strategy="median")
    X = pd.DataFrame(imp.fit_transform(X_raw), columns=cols, index=df.index)
    corr = X.corr().abs()
    keep, dropped = cols[:], []
    # Mask for upper triangle only
    def _max_pair(C):
        U = C.where(np.triu(np.ones(C.shape), k=1).astype(bool))
        vmax = U.max().max()
        if pd.isna(vmax) or vmax < threshold:
            return None
        # First encountered pair with maximum correlation
        pos = np.where(U.values >= vmax)
        i, j = int(pos[0][0]), int(pos[1][0])
        return C.columns[i], C.columns[j], float(vmax)
    while True:
        mp = _max_pair(corr)
        if mp is None:
            break
        c1, c2, v = mp
        # Determine drop candidate (priority if not protected, otherwise other if not protected)
        cand = None
        if c1 in prio and c1 not in prot:
            cand = c1
        elif c2 in prio and c2 not in prot:
            cand = c2
        elif c2 not in prot:
            cand = c2
        elif c1 not in prot:
            cand = c1
        else:
            # If both are protected, stop
            if verbose:
                print(f"[VIF/CORR] Protected high-corr pair remains: ({c1},{c2})={v:.3f}")
            break
        keep.remove(cand)
        dropped.append(cand)
        corr = corr.drop(index=cand, columns=cand)
        if verbose:
            print(f"[CorrDrop] |corr|≥{threshold} -> drop '{cand}' (pair with '{c1 if cand==c2 else c2}')")
    return keep, dropped

def _apply_collinearity_pruning(tr: pd.DataFrame, te: pd.DataFrame, num_cols: list[str],
                                protect_cols: list[str] | None = None) -> tuple[pd.DataFrame, pd.DataFrame, list[str]]:
    """
    Prune highly collinear macro features, keeping only representative columns.
    NOTE: `protect_cols` can specify columns from a previous stage that should be excluded from pruning here.
    """
    prot = set(protect_cols or [])
    def _drop(lst: list[str], col: str):
        if (col in lst) and (col not in prot):
            lst.remove(col)
    if "nikkei225_trend_lag1" in num_cols:
        _drop(num_cols, "nikkei225")
        _drop(num_cols, "nikkei225_lag2")
        _drop(num_cols, "nikkei225_trend_lag2")
    if "cpi_jp_trend_1" in num_cols:
        _drop(num_cols, "cpi_jp_lag_1")
        _drop(num_cols, "cpi_jp_lag_2")
        _drop(num_cols, "cpi_jp_trend_2")
    # By default, do not drop 'time_idx_c2' (only drop if explicitly configured)
    if bool(globals().get("DISABLE_TIMEIDX_C2_DEFAULT", False)):
        _drop(num_cols, "time_idx_c2")
        if ("time_idx_c2" in tr.columns) and ("time_idx_c2" not in prot):
            tr.drop(columns=["time_idx_c2"], inplace=True, errors="ignore")
        if ("time_idx_c2" in te.columns) and ("time_idx_c2" not in prot):
            te.drop(columns=["time_idx_c2"], inplace=True, errors="ignore")
    return tr, te, num_cols
