# Supplementary material for: Prediction of Prefecture-Level Subjective Well-Being in Japan by Using Google Trends and Socioeconomic Data: Machine Learning Model Development and Validation Study
Source: JMIR Form Res. 2026 Mar 20;10:e88696. doi: 10.2196/88696 (PMC13049395; doi:10.2196/88696)
Supplement: Multimedia Appendix 3 [file formative_v10i1e88696_app3.zip › revised-project-root/src/r3_sensitivity.py]

# SPDX-License-Identifier: MIT
"""src/r3_sensitivity.py

Reviewer R-3 sensitivity / interpretability add-on
--------------------------------------------------

This module implements a leakage-controlled analysis requested by Reviewer R
(major comment #3):

  A) Identify Google Trends series most associated with the first Trends PCA
     component (PC1), using *training years only*.
  B) Refit feature-selector models (ElasticNet and XGBoost) using only the
     selected raw series (no PCA) and compare holdout performance against the
     PCA-based Trends feature set.
  C) Export compact supplementary tables:
       - PC1 association table (correlations)
       - Holdout performance comparison (R2 / prefecture-weighted MSE)
       - Feature importance summaries (ElasticNet coef / XGB gain)

Notes on XGBoost compatibility
------------------------------
xgboost>=3.0 removed `eval_metric` and `early_stopping_rounds` from the
`XGBRegressor.fit()` signature. In that case, they must be passed as model
parameters at construction time (or via `set_params`).

This module therefore uses a small compatibility layer that:
  - passes `eval_metric` / `early_stopping_rounds` via the constructor when
    they are not supported by `.fit()`,
  - uses `sample_weight_eval_set` for validation weights when available.

Design goal
-----------
Keep author burden low:
  - No changes to the core pipeline are required.
  - Call `run_r3_topk_raw_sensitivity()` from the main notebook after the merged
    panel DataFrame is available.
"""

from __future__ import annotations

from dataclasses import dataclass
from pathlib import Path
from typing import Iterable, Literal

import inspect
import json

import numpy as np
import pandas as pd

from sklearn.decomposition import PCA
from sklearn.linear_model import ElasticNet
from sklearn.metrics import r2_score
from sklearn.preprocessing import StandardScaler

try:
    from xgboost import XGBRegressor
except Exception:  # pragma: no cover
    XGBRegressor = None  # type: ignore


# -----------------------------
# Small utilities
# -----------------------------


def _detect_svi_cols(df: pd.DataFrame, *, prefixes: tuple[str, ...] = ("svi_", "SVI_")) -> list[str]:
    """Detect Google Trends columns (svi_*)."""
    cols: list[str] = []
    for p in prefixes:
        cols.extend([c for c in df.columns if str(c).startswith(p)])
    # Stable de-dup preserving order
    return list(dict.fromkeys(cols))


def _zscore_fit_apply(
    train_df: pd.DataFrame,
    test_df: pd.DataFrame,
    cols: Iterable[str],
    *,
    fill_value: float = 0.0,
) -> tuple[pd.DataFrame, pd.DataFrame, pd.Series, pd.Series]:
    """Z-score (fit on train), apply to train/test, and remove NaN/inf.

    This mirrors the Trends PCA preprocessing used in the main pipeline:
      z = (x - mean_train) / sd_train; then NaN/inf -> 0
    """
    cols = list(cols)
    Xtr = train_df.loc[:, cols].apply(pd.to_numeric, errors="coerce").astype(float)
    Xte = test_df.loc[:, cols].apply(pd.to_numeric, errors="coerce").astype(float)

    mu = Xtr.mean(axis=0)
    sd = Xtr.std(axis=0).replace(0.0, np.nan)

    Ztr = (Xtr - mu) / sd
    Zte = (Xte - mu) / sd

    Ztr = Ztr.replace([np.inf, -np.inf], np.nan).fillna(fill_value)
    Zte = Zte.replace([np.inf, -np.inf], np.nan).fillna(fill_value)
    return Ztr, Zte, mu, sd


def _pearson_corr(x: np.ndarray, y: np.ndarray) -> float:
    """Pearson correlation with basic guards."""
    x = np.asarray(x, dtype=float).ravel()
    y = np.asarray(y, dtype=float).ravel()
    if x.size != y.size or x.size == 0:
        return float("nan")
    sx = float(np.std(x))
    sy = float(np.std(y))
    if sx <= 1e-12 or sy <= 1e-12:
        return 0.0
    return float(np.corrcoef(x, y)[0, 1])


def _walkforward_year_splits(
    years: np.ndarray,
    *,
    min_train_years: int = 2,
) -> list[tuple[np.ndarray, np.ndarray]]:
    """Leakage-safe walk-forward CV splits within the training years.

    Example (years={2022, 2023, 2024}, min_train_years=2):
      - train=2022–2023, validate=2024
    """
    years = np.asarray(years, dtype=int).ravel()
    uniq = sorted(set(int(x) for x in years.tolist()))
    min_train_years = max(1, int(min_train_years))

    splits: list[tuple[np.ndarray, np.ndarray]] = []
    for i in range(min_train_years, len(uniq)):
        tr_years = set(uniq[:i])
        va_year = uniq[i]
        tr_idx = np.where(np.isin(years, list(tr_years)))[0]
        va_idx = np.where(years == va_year)[0]
        if tr_idx.size == 0 or va_idx.size == 0:
            continue
        splits.append((tr_idx, va_idx))
    return splits


def compute_pc1_association_table(
    train_df: pd.DataFrame,
    *,
    svi_cols: list[str] | None = None,
    random_state: int = 0,
) -> tuple[pd.DataFrame, np.ndarray]:
    """Compute correlation of each raw Trends series with PC1 (training only).

    Returns
    -------
    table:
        Columns: ['svi_col','corr_with_pc1','abs_corr_with_pc1','rank_abs'] (sorted by abs corr desc)
    pc1_scores:
        PC1 scores for the training set (after z-scoring).
    """
    if svi_cols is None:
        svi_cols = _detect_svi_cols(train_df)
    if not svi_cols:
        return pd.DataFrame(columns=["svi_col", "corr_with_pc1", "abs_corr_with_pc1", "rank_abs"]), np.asarray([])

    # Z-score (train only)
    Ztr, _, _, _ = _zscore_fit_apply(train_df, train_df, svi_cols, fill_value=0.0)
    X = Ztr.to_numpy(dtype=float, copy=False)

    # PC1 is identical whether we fit 1 component or many; fit 1 for speed.
    total_var = float(np.nanvar(X, axis=0).sum())
    if (not np.isfinite(total_var)) or (total_var <= 1e-12):
        pc1 = np.zeros(X.shape[0], dtype=float)
    else:
        pca = PCA(n_components=1, svd_solver="full", random_state=int(random_state))
        pc1 = pca.fit_transform(X)[:, 0]

    rows: list[dict[str, object]] = []
    for c in svi_cols:
        corr = _pearson_corr(Ztr[c].to_numpy(dtype=float, copy=False), pc1)
        rows.append(
            {
                "svi_col": str(c),
                "corr_with_pc1": float(corr),
                "abs_corr_with_pc1": float(abs(corr)),
            }
        )
    tab = pd.DataFrame(rows).sort_values("abs_corr_with_pc1", ascending=False).reset_index(drop=True)
    tab["rank_abs"] = np.arange(1, len(tab) + 1, dtype=int)
    return tab, pc1


# -----------------------------
# ElasticNet (tuning + fit)
# -----------------------------


def _fit_predict_elasticnet(
    X_tr: pd.DataFrame,
    y_tr: np.ndarray,
    X_te: pd.DataFrame,
    *,
    alpha: float = 1.0,
    l1_ratio: float = 0.5,
    sample_weight: np.ndarray | None = None,
    max_iter: int = 5000,
    tol: float = 1e-4,
    random_state: int = 42,
) -> tuple[np.ndarray, pd.Series]:
    """ElasticNet with explicit z-scaling (keeps feature names for coef)."""
    scaler = StandardScaler(with_mean=True, with_std=True)
    Xtr_s = scaler.fit_transform(X_tr.to_numpy(dtype=float, copy=False))
    Xte_s = scaler.transform(X_te.to_numpy(dtype=float, copy=False))

    est = ElasticNet(
        alpha=float(alpha),
        l1_ratio=float(l1_ratio),
        max_iter=int(max_iter),
        tol=float(tol),
        random_state=int(random_state),
    )

    y_tr = np.asarray(y_tr, dtype=float).ravel()
    if sample_weight is not None:
        sw = np.asarray(sample_weight, dtype=float).ravel()
        est.fit(Xtr_s, y_tr, sample_weight=sw)
    else:
        est.fit(Xtr_s, y_tr)

    yhat = est.predict(Xte_s)
    coef = pd.Series(est.coef_.astype(float), index=list(X_tr.columns), name="coef")
    return np.asarray(yhat, dtype=float), coef


def _tune_elasticnet_timecv(
    X: pd.DataFrame,
    y: np.ndarray,
    years: np.ndarray,
    *,
    alphas: np.ndarray,
    l1_ratios: list[float],
    metric: Literal["r2", "mse"] = "mse",
    prefectures: np.ndarray | None = None,
    min_train_years: int = 2,
    max_iter: int = 5000,
    tol: float = 1e-4,
    random_state: int = 42,
) -> dict[str, float]:
    """Time-respecting tuning for ElasticNet with walk-forward year splits.

    - Scaling is fit per split (no leakage).
    - If prefectures are provided, training uses prefecture-balanced sample weights.
    """
    splits = _walkforward_year_splits(years, min_train_years=int(min_train_years))
    if not splits:
        return {"alpha": float(np.min(alphas)), "l1_ratio": float(l1_ratios[0]), "cv_score": float("nan")}

    # Optional prefecture-balanced sample weights (falls back gracefully)
    make_cw_sample_weight = None
    if prefectures is not None:
        try:
            from src.util import make_cw_sample_weight as _make_cw_sample_weight  # type: ignore
            make_cw_sample_weight = _make_cw_sample_weight
        except Exception:
            make_cw_sample_weight = None

    best_score = -np.inf if metric == "r2" else np.inf
    best_alpha = float(np.min(alphas))
    best_l1 = float(l1_ratios[0])

    X_np = X.to_numpy(dtype=float, copy=False)
    y = np.asarray(y, dtype=float).ravel()
    pref_arr = (np.asarray(prefectures, dtype=str).ravel() if prefectures is not None else None)

    for a in alphas:
        for l1 in l1_ratios:
            fold_scores: list[float] = []
            for tr_idx, va_idx in splits:
                scaler = StandardScaler(with_mean=True, with_std=True)
                Xtr = scaler.fit_transform(X_np[tr_idx])
                Xva = scaler.transform(X_np[va_idx])

                est = ElasticNet(
                    alpha=float(a),
                    l1_ratio=float(l1),
                    max_iter=int(max_iter),
                    tol=float(tol),
                    random_state=int(random_state),
                )

                sw_tr = None
                if (pref_arr is not None) and (make_cw_sample_weight is not None):
                    sw_tr = np.asarray(make_cw_sample_weight(pref_arr[tr_idx]), dtype=float).ravel()

                if sw_tr is not None:
                    est.fit(Xtr, y[tr_idx], sample_weight=sw_tr)
                else:
                    est.fit(Xtr, y[tr_idx])

                pred = est.predict(Xva)
                if metric == "r2":
                    s = float(r2_score(y[va_idx], pred))
                else:
                    s = float(np.mean((y[va_idx] - pred) ** 2))
                fold_scores.append(s)

            score = float(np.mean(fold_scores)) if fold_scores else float("nan")
            improved = (score > best_score) if metric == "r2" else (score < best_score)
            if improved:
                best_score, best_alpha, best_l1 = score, float(a), float(l1)

    return {"alpha": float(best_alpha), "l1_ratio": float(best_l1), "cv_score": float(best_score)}


# -----------------------------
# XGBoost (tuning + fit)
# -----------------------------


def _default_xgb_param_space() -> dict[str, list[object]]:
    """Random-search space for small-N panels (wide + long boosting).

    We set a large `n_estimators` and rely on early stopping during tuning.
    """
    return {
        "n_estimators": [20000],
        "learning_rate": [0.002, 0.004, 0.006, 0.01, 0.02, 0.03, 0.05, 0.08, 0.1],
        "max_depth": [2, 3, 4, 5, 6, 8],
        "min_child_weight": [1, 2, 4, 8, 16],
        "subsample": [0.5, 0.65, 0.8, 0.95, 1.0],
        "colsample_bytree": [0.5, 0.65, 0.8, 0.95, 1.0],
        "reg_alpha": [0.0, 1e-4, 1e-3, 1e-2, 0.1, 0.5, 1.0, 5.0, 10.0],
        "reg_lambda": [0.1, 0.5, 1.0, 2.0, 5.0, 10.0, 20.0, 50.0],
        "gamma": [0.0, 0.1, 0.3, 0.7, 1.5, 3.0, 5.0],
    }


def _sample_from_space(rng: np.random.RandomState, space: dict[str, list[object]]) -> dict[str, object]:
    """Sample one parameter set from a discrete search space."""
    out: dict[str, object] = {}
    for k, vals in space.items():
        vals = list(vals)
        out[k] = vals[int(rng.randint(0, len(vals)))]
    return out


def _xgb_fit_compat(
    est,
    X_tr: np.ndarray,
    y_tr: np.ndarray,
    X_va: np.ndarray,
    y_va: np.ndarray,
    *,
    eval_metric: str,
    early_stopping_rounds: int,
    sw_tr: np.ndarray | None,
    sw_va: np.ndarray | None,
) -> None:
    """Fit XGBRegressor with version-compatible keyword arguments."""
    sig = inspect.signature(est.fit)
    fit_params = set(sig.parameters.keys())

    fit_kwargs: dict[str, object] = {
        "eval_set": [(X_va, y_va)],
        "verbose": False,
    }
    if sw_tr is not None and "sample_weight" in fit_params:
        fit_kwargs["sample_weight"] = sw_tr

    # Validation sample weights: the correct kw name differs across versions.
    if sw_va is not None:
        if "sample_weight_eval_set" in fit_params:
            fit_kwargs["sample_weight_eval_set"] = [sw_va]
        elif "eval_sample_weight" in fit_params:
            fit_kwargs["eval_sample_weight"] = [sw_va]

    # In xgboost<3.0, `eval_metric` and `early_stopping_rounds` may be fit kwargs.
    if "eval_metric" in fit_params:
        fit_kwargs["eval_metric"] = eval_metric
    if "early_stopping_rounds" in fit_params:
        fit_kwargs["early_stopping_rounds"] = int(early_stopping_rounds)

    est.fit(X_tr, y_tr, **fit_kwargs)


def _tune_xgb_timecv_random(
    X: pd.DataFrame,
    y: np.ndarray,
    years: np.ndarray,
    *,
    n_iter: int = 80,
    metric: Literal["r2", "mse"] = "mse",
    prefectures: np.ndarray | None = None,
    min_train_years: int = 2,
    early_stopping_rounds: int = 200,
    eval_metric: str = "rmse",
    random_state: int = 42,
    space: dict[str, list[object]] | None = None,
) -> dict[str, object]:
    """Time-respecting random search for XGBRegressor (walk-forward by year)."""
    if XGBRegressor is None:
        raise RuntimeError("xgboost is not available. Please install xgboost to run the R-3 sensitivity.")

    splits = _walkforward_year_splits(years, min_train_years=int(min_train_years))
    if not splits:
        return {"n_estimators": 400, "learning_rate": 0.05, "max_depth": 3, "_cv_score": float("nan")}

    # Optional prefecture-balanced sample weights
    make_cw_sample_weight = None
    if prefectures is not None:
        try:
            from src.util import make_cw_sample_weight as _make_cw_sample_weight  # type: ignore
            make_cw_sample_weight = _make_cw_sample_weight
        except Exception:
            make_cw_sample_weight = None

    space = dict(space) if space is not None else _default_xgb_param_space()
    rng = np.random.RandomState(int(random_state))

    best_score = -np.inf if metric == "r2" else np.inf
    best_params: dict[str, object] = {"n_estimators": 400, "learning_rate": 0.05, "max_depth": 3}
    best_n_estimators: int | None = None

    X_np = X.to_numpy(dtype=float, copy=False)
    y = np.asarray(y, dtype=float).ravel()
    pref_arr = (np.asarray(prefectures, dtype=str).ravel() if prefectures is not None else None)

    for _ in range(int(n_iter)):
        params = _sample_from_space(rng, space)

        # Fixed + selected params
        fixed = {
            "random_state": int(random_state),
            "objective": "reg:squarederror",
            "tree_method": "hist",
            "verbosity": 0,
            "n_jobs": -1,
        }

        params_all = dict(fixed)
        params_all.update(params)

        # xgboost>=3.0: pass eval_metric / early_stopping_rounds as constructor params
        # (fit signature no longer accepts them).
        params_all.setdefault("eval_metric", str(eval_metric))
        params_all.setdefault("early_stopping_rounds", int(early_stopping_rounds))

        fold_scores: list[float] = []
        fold_best_n: list[int] = []

        for tr_idx, va_idx in splits:
            est = XGBRegressor(**params_all)

            sw_tr = None
            sw_va = None
            if (pref_arr is not None) and (make_cw_sample_weight is not None):
                sw_tr = np.asarray(make_cw_sample_weight(pref_arr[tr_idx]), dtype=float).ravel()
                sw_va = np.asarray(make_cw_sample_weight(pref_arr[va_idx]), dtype=float).ravel()

            _xgb_fit_compat(
                est,
                X_np[tr_idx],
                y[tr_idx],
                X_np[va_idx],
                y[va_idx],
                eval_metric=str(eval_metric),
                early_stopping_rounds=int(early_stopping_rounds),
                sw_tr=sw_tr,
                sw_va=sw_va,
            )

            pred = est.predict(X_np[va_idx])
            if metric == "r2":
                s = float(r2_score(y[va_idx], pred))
            else:
                s = float(np.mean((y[va_idx] - pred) ** 2))
            fold_scores.append(s)

            bi = getattr(est, "best_iteration", None)
            if bi is not None:
                try:
                    fold_best_n.append(int(bi) + 1)
                except Exception:
                    pass

        score = float(np.mean(fold_scores)) if fold_scores else float("nan")
        eff_n = int(np.median(fold_best_n)) if fold_best_n else int(params_all.get("n_estimators", 20000))

        improved = (score > best_score) if metric == "r2" else (score < best_score)
        if improved:
            best_score = score
            best_params = dict(params_all)
            best_n_estimators = int(eff_n)

    best_params = dict(best_params)
    best_params["_cv_score"] = float(best_score)
    if best_n_estimators is not None:
        best_params["_best_n_estimators"] = int(best_n_estimators)
    return best_params


def _fit_predict_xgb(
    X_tr: pd.DataFrame,
    y_tr: np.ndarray,
    X_te: pd.DataFrame,
    *,
    params: dict[str, object] | None = None,
    sample_weight: np.ndarray | None = None,
    random_state: int = 42,
) -> tuple[np.ndarray, pd.Series]:
    """XGBoost regressor + gain importance (requires xgboost)."""
    if XGBRegressor is None:
        raise RuntimeError("xgboost is not available. Please install xgboost to run the R-3 sensitivity.")

    base = dict(
        random_state=int(random_state),
        objective="reg:squarederror",
        tree_method="hist",
        verbosity=0,
        n_jobs=-1,
    )
    if params:
        # IMPORTANT: Do not carry early-stopping settings into the final holdout refit.
        # The holdout refit does not pass an eval_set, so `early_stopping_rounds` would crash.
        clean = dict(params)
        clean.pop("early_stopping_rounds", None)
        clean.pop("eval_metric", None)
        clean.pop("callbacks", None)
        base.update(clean)

    est = XGBRegressor(**base)
    y_tr = np.asarray(y_tr, dtype=float).ravel()
    if sample_weight is not None:
        sw = np.asarray(sample_weight, dtype=float).ravel()
        est.fit(X_tr, y_tr, sample_weight=sw)
    else:
        est.fit(X_tr, y_tr)

    yhat = est.predict(X_te)

    # Gain importance (sparse dict -> aligned Series)
    try:
        booster = est.get_booster()
        gain = booster.get_score(importance_type="gain")
        imp = pd.Series({k: float(v) for k, v in gain.items()}, name="gain")
        # Ensure all features exist in the output (fill missing with 0)
        if getattr(booster, "feature_names", None):
            imp = imp.reindex(list(booster.feature_names), fill_value=0.0)
    except Exception:
        imp = pd.Series(index=list(X_tr.columns), data=np.nan, name="gain")

    return np.asarray(yhat, dtype=float), imp


# -----------------------------
# Main entry point
# -----------------------------


@dataclass(frozen=True)
class R3Outputs:
    pc1_assoc: pd.DataFrame
    holdout_perf: pd.DataFrame
    importance: pd.DataFrame
    topk_cols: list[str]
    tuned_params: dict[str, object] | None = None


def run_r3_topk_raw_sensitivity(
    df_all: pd.DataFrame,
    *,
    train_years: Iterable[int] = (2022, 2023, 2024),
    holdout_year: int = 2025,
    k: int = 8,
    stage2_config: str = "FE + Year",
    stage3_config: str = "FE + Year + Trends",
    pca_n: int = 100,
    out_dir: str | Path | None = None,
    random_state: int = 42,
    tune: bool = True,
    tune_on: Literal["Stage2_FE+Year", "Stage3_TrendsPCA", "Stage3_TopKRaw"] = "Stage2_FE+Year",
    tune_metric: Literal["r2", "mse"] = "mse",
    cv_min_train_years: int = 2,
    # ElasticNet controls
    elasticnet_params: dict[str, float] | None = None,
    en_alphas: Iterable[float] | None = None,
    en_l1_ratios: Iterable[float] | None = None,
    enet_max_iter: int = 5000,
    enet_tol: float = 1e-4,
    # XGB controls
    xgb_params: dict[str, object] | None = None,
    xgb_space: dict[str, list[object]] | None = None,
    xgb_n_iter: int = 80,
    xgb_early_stopping_rounds: int = 200,
    xgb_eval_metric: str = "rmse",
    # Optional one-time PC1 alignment check (debugging only)
    do_pc1_alignment_check: bool = False,
) -> R3Outputs:
    """Run the full R-3 sensitivity block and (optionally) write CSV outputs."""
    from src.pipeline import build_X
    from src.util import prefecture_weighted_mse, make_cw_sample_weight

    df = df_all.copy()
    df["Year"] = pd.to_numeric(df["Year"], errors="coerce").astype(int)
    df["Prefecture"] = df["Prefecture"].astype(str).str.strip()

    tr = df[df["Year"].isin(list(train_years))].copy()
    te = df[df["Year"] == int(holdout_year)].copy()
    if tr.empty or te.empty:
        raise ValueError("Train or holdout split is empty. Check years in df_all.")

    # ----------------------
    # (A) Identify top-k raw Trends series via PC1 association (train only)
    # ----------------------
    pc1_tab, pc1_scores = compute_pc1_association_table(tr, random_state=int(random_state))
    if pc1_tab.empty:
        raise RuntimeError("No svi_* columns found. Cannot run R-3 sensitivity.")
    topk_cols = pc1_tab.head(int(k))["svi_col"].tolist()

    # Z-scored raw series (fit on train only) -> ensures no NaNs
    Ztr_topk, Zte_topk, _mu_topk, _sd_topk = _zscore_fit_apply(tr, te, topk_cols, fill_value=0.0)
    Ztr_topk = Ztr_topk.rename(columns={c: f"graw_{c}" for c in topk_cols})
    Zte_topk = Zte_topk.rename(columns={c: f"graw_{c}" for c in topk_cols})

    # ----------------------
    # (B) Build feature sets (re-use the existing pipeline)
    # ----------------------
    X2_tr, X2_te = build_X(tr, te, stage2_config, pca_n=int(pca_n))
    X3p_tr, X3p_te = build_X(tr, te, stage3_config, pca_n=int(pca_n))

    X3k_tr = pd.concat([X2_tr, Ztr_topk], axis=1)
    X3k_te = pd.concat([X2_te, Zte_topk], axis=1)
    X3k_te = X3k_te.reindex(columns=X3k_tr.columns, fill_value=0.0)

    # Optional PC1 alignment check (debug only): verify the PCA column name used by build_X
    tuned: dict[str, object] = {}
    if do_pc1_alignment_check:
        # Find the column in X3p_tr most correlated with PC1 computed here.
        candidates = [c for c in X3p_tr.columns if str(c).startswith("g_pca")]
        best = (0.0, 0.0, None)  # (abs_corr, corr, col)
        rows: list[tuple[float, float, str]] = []
        if candidates:
            for c in candidates:
                corr = _pearson_corr(np.asarray(X3p_tr[c], dtype=float), pc1_scores)
                rows.append((float(abs(corr)), float(corr), str(c)))
            rows.sort(key=lambda x: x[0], reverse=True)
            best = rows[0]
        tuned["pc1_alignment"] = {
            "best_col": best[2],
            "corr": best[1],
            "abs_corr": best[0],
            "top_candidates": rows[:10],
        }

    # ----------------------
    # (C) Prepare y and weights
    # ----------------------
    y_tr = tr["SWB"].to_numpy(dtype=float)
    y_te = te["SWB"].to_numpy(dtype=float)
    pref_tr = tr["Prefecture"].to_numpy(dtype=str)
    pref_te = te["Prefecture"].to_numpy(dtype=str)

    # Prefecture-balanced sample weights (consistent with prefecture-weighted MSE)
    sw_tr_all = make_cw_sample_weight(pref_tr)

    # ----------------------
    # (D) Tune hyperparameters on the requested feature set (training only)
    # ----------------------
    fsets: dict[str, tuple[pd.DataFrame, pd.DataFrame]] = {
        "Stage2_FE+Year": (X2_tr, X2_te),
        "Stage3_TrendsPCA": (X3p_tr, X3p_te),
        "Stage3_TopKRaw": (X3k_tr, X3k_te),
    }
    tune_key = str(tune_on)

    X_tune = fsets[tune_key][0]
    years_tune = tr["Year"].to_numpy(dtype=int)

    if tune:
        # ElasticNet tuning (grid)
        if elasticnet_params is None:
            alphas = np.asarray(list(en_alphas)) if en_alphas is not None else np.logspace(-6, 1, 80)
            l1s = list(en_l1_ratios) if en_l1_ratios is not None else [0.0, 0.05, 0.1, 0.2, 0.4, 0.6, 0.8, 0.95, 1.0]
            en_best = _tune_elasticnet_timecv(
                X_tune,
                y_tr,
                years_tune,
                alphas=alphas,
                l1_ratios=l1s,
                metric=tune_metric,
                prefectures=pref_tr,
                min_train_years=int(cv_min_train_years),
                max_iter=int(enet_max_iter),
                tol=float(enet_tol),
                random_state=int(random_state),
            )
            elasticnet_params = {"alpha": float(en_best["alpha"]), "l1_ratio": float(en_best["l1_ratio"])}
            tuned["elasticnet_cv"] = en_best

        # XGB tuning (random search)
        if xgb_params is None:
            xgb_best = _tune_xgb_timecv_random(
                X_tune,
                y_tr,
                years_tune,
                n_iter=int(xgb_n_iter),
                metric=tune_metric,
                prefectures=pref_tr,
                min_train_years=int(cv_min_train_years),
                early_stopping_rounds=int(xgb_early_stopping_rounds),
                eval_metric=str(xgb_eval_metric),
                random_state=int(random_state),
                space=xgb_space,
            )
            xgb_params = {k: v for k, v in xgb_best.items() if (not str(k).startswith("_")) and (k not in ("early_stopping_rounds", "eval_metric", "callbacks"))}
            # Use an effective n_estimators from CV early stopping (median best_iteration)
            if "_best_n_estimators" in xgb_best:
                try:
                    xgb_params["n_estimators"] = int(xgb_best["_best_n_estimators"])
                except Exception:
                    pass
            tuned["xgb_cv"] = xgb_best

    # ----------------------
    # (E) Train + evaluate on holdout (2025)
    # ----------------------
    perf_rows: list[dict[str, object]] = []
    imp_rows: list[dict[str, object]] = []

    for fset_name, (Xtr, Xte) in fsets.items():
        # ElasticNet (weighted fit)
        yhat_en, coef = _fit_predict_elasticnet(
            Xtr,
            y_tr,
            Xte,
            alpha=float(elasticnet_params.get("alpha", 0.01) if elasticnet_params else 0.01),
            l1_ratio=float(elasticnet_params.get("l1_ratio", 0.5) if elasticnet_params else 0.5),
            sample_weight=sw_tr_all,
            max_iter=int(enet_max_iter),
            tol=float(enet_tol),
            random_state=int(random_state),
        )
        r2_en = float(r2_score(y_te, yhat_en))
        perf_rows.append(
            {
                "feature_set": fset_name,
                "model": "ElasticNet",
                "n_features": int(Xtr.shape[1]),
                "holdout_r2": r2_en,
                "holdout_pw_mse": float(prefecture_weighted_mse(y_te, yhat_en, pref_te)),
            }
        )

        # Keep importance rows only for TopKRaw (the reviewer focus)
        if fset_name == "Stage3_TopKRaw":
            for feat, v in coef.sort_values(key=np.abs, ascending=False).head(50).items():
                imp_rows.append(
                    {
                        "model": "ElasticNet",
                        "feature_set": fset_name,
                        "feature": str(feat),
                        "importance_type": "coef",
                        "value": float(v),
                        "abs_value": float(abs(v)),
                        "is_trends_topk": bool(str(feat).startswith("graw_svi_")),
                    }
                )

        # XGB (weighted fit)
        yhat_xgb, gain = _fit_predict_xgb(
            Xtr,
            y_tr,
            Xte,
            params=xgb_params,
            sample_weight=sw_tr_all,
            random_state=int(random_state),
        )
        r2_xgb = float(r2_score(y_te, yhat_xgb))
        perf_rows.append(
            {
                "feature_set": fset_name,
                "model": "XGB",
                "n_features": int(Xtr.shape[1]),
                "holdout_r2": r2_xgb,
                "holdout_pw_mse": float(prefecture_weighted_mse(y_te, yhat_xgb, pref_te)),
            }
        )
        if fset_name == "Stage3_TopKRaw":
            for feat, v in gain.sort_values(ascending=False).head(50).items():
                imp_rows.append(
                    {
                        "model": "XGB",
                        "feature_set": fset_name,
                        "feature": str(feat),
                        "importance_type": "gain",
                        "value": float(v),
                        "abs_value": float(abs(v)),
                        "is_trends_topk": bool(str(feat).startswith("graw_svi_")),
                    }
                )

    perf = pd.DataFrame(perf_rows).sort_values(["model", "feature_set"]).reset_index(drop=True)

    imp = pd.DataFrame(imp_rows)
    if not imp.empty:
        imp = imp.sort_values(["model", "abs_value"], ascending=[True, False]).reset_index(drop=True)

    # ----------------------
    # (F) Optional writes
    # ----------------------
    if out_dir is not None:
        out_dir = Path(out_dir)
        out_dir.mkdir(parents=True, exist_ok=True)

        (out_dir / "R3_Trends_PC1_association.csv").write_text(pc1_tab.to_csv(index=False), encoding="utf-8")
        (out_dir / "R3_Holdout_perf_TopKRaw_vs_PCA.csv").write_text(perf.to_csv(index=False), encoding="utf-8")
        (out_dir / "R3_Feature_importance_TopKRaw.csv").write_text(imp.to_csv(index=False), encoding="utf-8")

        if tuned:
            (out_dir / "R3_tuning_debug.json").write_text(json.dumps(tuned, indent=2), encoding="utf-8")

    return R3Outputs(
        pc1_assoc=pc1_tab,
        holdout_perf=perf,
        importance=imp,
        topk_cols=list(topk_cols),
        tuned_params=(tuned if tuned else None),
    )
